# Supplementary material for: An impaired ubiquitin-proteasome system increases APOBEC3A abundance
Source: NAR Cancer. 2023 Dec 19;5(4):zcad058. doi: 10.1093/narcan/zcad058 (PMC10753533; doi:10.1093/narcan/zcad058)
Supplement: zcad058_Supplemental_Files [file zcad058_supplemental_files.zip]

Archive with 4 entries (4 files):
- Supplemental Information_v3_clean.pdf
- Supplemental Table 1 v3.xlsx
- Supplemental Table 2.xlsx
- Supplemental Table 3.xlsx
