# Supplementary material for: An impaired ubiquitin-proteasome system increases APOBEC3A abundance
Source: NAR Cancer. 2023 Dec 19;5(4):zcad058. doi: 10.1093/narcan/zcad058 (PMC10753533; doi:10.1093/narcan/zcad058)
Supplement: zcad058_Supplemental_Files [file zcad058_supplemental_files.zip › Supplemental Table 1 v3.xlsx]

## Sheet: Sheet1
Supplementary Table 1: Sequences of shRNA targets and oligonucleotides
shRNA Targets	origin	external identifier
STAT1-shRNA CTGGAAGATTTACAAGATGAA	Broad Institute, GPP Web Portal	TRCN0000004267
STAT2-shRNA CGATATAAGATCCAGGCCAAA	Broad Institute, GPP Web Portal:	TRCN0000007462
RelA-shRNA CCTGAGGCTATAACTCGCCTA	Broad Institute, GPP Web Portal:	TRCN0000014687
FBXO22-shRNA AGTCAGCACTTTCAGTGATAT	Broad Institute, GPP Web Portal	TRCN0000419566
non-targeting, scrambled shRNA CCTAAGGTTAAGTCGCCCTCG	Nat Cell Biol. 2010 Nov;12(11):1035-45.	NA
Oligonucleotides for shRNA cloning	origin	external identifier
oMD-94 (STAT1 shRNA): CCGGCTGGAAGATTTACAAGATGAACTCGAGTTCATCTTGTAAATCTTCCAGTTTTTG oMD-95 (STAT1 shRNA): AATTCAAAAACTGGAAGATTTACAAGATGAACTCGAGTTCATCTTGTAAATCTTCCAG	Broad Institute, GPP Web Portal	TRCN0000004267
oMD-98 (STAT2 shRNA): CCGGCGATATAAGATCCAGGCCAAACTCGAGTTTGGCCTGGATCTTATATCGTTTTTG oMD-99 (STAT2 shRNA): AATTCAAAAACGATATAAGATCCAGGCCAAACTCGAGTTTGGCCTGGATCTTATATCG	Broad Institute, GPP Web Portal	TRCN0000007462
oMD-104 (RelA shRNA): CCGGCCTGAGGCTATAACTCGCCTACTCGAGTAGGCGAGTTATAGCCTCAGGTTTTTG oMD-105 (RelA shRNA): AATTCAAAAACCTGAGGCTATAACTCGCCTACTCGAGTAGGCGAGTTATAGCCTCAGG	Broad Institute, GPP Web Portal	TRCN0000014687
oCC-31(FBXO22 shRNA): CCGGAGTCAGCACTTTCAGTGATATCTCGAGATATCACTGAAAGTGCTGACTTTTTTG oCC-32 (FBXO22 shRNA): AATTCAAAAAAGTCAGCACTTTCAGTGATATCTCGAGATATCACTGAAAGTGCTGACT	Broad Institute, GPP Web Portal	TRCN0000419566
oTM-162 (non-targeting shRNA): CCGGCCTAAGGTTAAGTCGCCCTCGCTCGAGCGAGGGCGACTTAACCTTAGGTTTTTG oTM-163 (non-targetting shRNA): AATTCAAAAACCTAAGGTTAAGTCGCCCTCGCTCGAGCGAGGGCGACTTAACCTTAGG	Nat Cell Biol. 2010 Nov;12(11):1035-45.	NA
Oligonucleotides for qRT-PCR	origin	external identifier
APOBEC3A: oTM-190: GAGAAGGGACAAGCACATGG oTM-200: TGGATCCATCAAGTGTCTGG	Nucleic Acids Res. 2010 Jul;38(13):4274-84	NA
APOBEC3B: oTM-191: GACCCTTTGGTCCTTCGAC oTM-201: GCACAGCCCCAGGAGAAG	Nucleic Acids Res. 2010 Jul;38(13):4274-84	NA
APOBEC3C: oTM-192: AGCGCTTCAGAAAAGAGTGG oTM-202: AAGTTTCGTTCCGATCGTTG	Nucleic Acids Res. 2010 Jul;38(13):4274-84	NA
APOBEC3D: oTM-193: ACCCAAACGTCAGTCGAATC oTM-203: CACATTTCTGCGTGGTTCTC	Nucleic Acids Res. 2010 Jul;38(13):4274-84	NA
APOBEC3F: oTM-194: CCGTTTGGACGCAAAGAT oTM-204: CCAGGTGATCTGGAAACACTT	Nucleic Acids Res. 2010 Jul;38(13):4274-84	NA
APOBEC3G: oTM-195: CCGAGGACCCGAAGGTTAC oTM-205: TCCAACAGTGCTGAAATT	Nucleic Acids Res. 2010 Jul;38(13):4274-84	NA
APOBEC3H: oTM-196: AGCTGTGGCCAGAAGCAC oTM-206: CGGAATGTTTCGGCTGTT	Nucleic Acids Res. 2010 Jul;38(13):4274-84	NA
STAT1: oMD-115: CACCTACGAACATGACCCTATC oMD-116: GCTGTCTTTCCACCACAAAC	NIH Primer-BLAST	NA
STAT2: oMD-121: CCAGCTTTACTCGCACAGC oMD-122: AGCCTTGGAATCATCACTCCC	NIH Primer-BLAST	NA
RelA: oMD-125: ATGTGGAGATCATTGAGCAGC oMD-126: CCTGGTCCTGTGTAGCCATT	NIH Primer-BLAST	NA
FBXO22: FBXO22f-1: TTGCTTGGTTCGCGTGGTAG FBXO22r-1: GCTTCTCAAGGGCAAGTGCT	NIH Primer-BLAST	NA
HPRT1: oTM-199: TGACCTTGATTTATTTTGCATACC oTM-209: CGAGCAAGACGTTCAGTCCT	Nucleic Acids Res. 2010 Jul;38(13):4274-91	NA
Exogenous A3A: oTM-764: TGTTCCTGACTATGCGGGCT oTM-765: GGCCGGAGCGTAATCTGGA	designed for this study	NA
Oligonucleotides (other)	origin	external identifier
substrates for deaminase assays: oTM-814: /5Cy5/TTTTATTTTGCAATTGTTCAATTGCAAAATTT*G*T*T oTM-818: /5Cy5/TTTTATTTTGCAATTGATCAATTGCAAAATTT*G*T*T oTM-910: /5Cy5/T*T*T*GTAGATGTAGATGTAGATTCAGTAGTAGAGTATGTAGT* A*T*T* T	designed for this study	NA
Geneblocks	origin	external identifier
A3A-K30/47/60R: TCAGGTTCTGGGAGAGGGTAAGGCTTTAAAGGAACCAATTCAGTCATCATGGAAGCCAGCCCAGCATCCGGGCCCAGACACTTGATGGATCCACACATATTCACTTCCAACTTTAACAATGGCATTGGAAGGCATAGAACCTACCTGTGCTACGAAGTGGAGCGCCTGGACAATGGCACCTCGGTCAGAATGGACCAGCACAGGGGCTTTCTACACAACCAGGCTAGAAATCTTCTCTGTGGCTTTTACGGCCGCCATGCGGAGCTGCGCTTCTTGGACCTGGTTCCTTCTTTGCAGTTGGACCCGGCCCAGATCTACAGCACAGGAGAACGGGGTGT	designed for this study	NA
A3A-K137R: TCAGGTTCTGGGAGAGGGTAAGATCTACAGGGTCACTTGGTTCATCTCCTGGAGCCCCTGCTTCTCCTGGGGCTGTGCCGGGGAAGTGCGTGCGTTCCTTCAGGAGAACACACACGTGAGACTGCGTATCTTCGCTGCCCGCATCTATGATTACGACCCCCTATATAGGGAGGCACTGCAAATGCTGCGGGATGCTGGGGCCCAAGTCTCCATCATGACCTACGATGGTAAGAATGGAAGGTTCAGGTGGGGTGGGGTGGGTGGGGGCAGGAGAGGTTCCTGGGAAGAAAAGGAGAAAGGCCTCACAGGAGAACGGGGTGT	designed for this study	NA
A3A-K159R: AAAAGGAGAAAGGCCTTGGTCTGCTGCCTGCAGAAACGATGGCTGGACTCTGGGACCTGACTTTGGGGTCGATGGGAAGAGAGAGGCCAGGCCAGGAGATGTGGGCCCAGGGAGGGCAGGGAGAGTGGCTGGAAGTGGAAGCAGAACTTGGGGCTTTCTGAAAGAATGAGAACTGGGCTGGCCCAGATTCCAATGGGAAGGAACTGCCTGATGAAGGAGCTAAGTCCCTAGGGGAGGGAGAGGGAAAGGAGGGACTGAAACCAGGATGTGGGAAGTCTGTCCTGAGAGTCATGGGCCCTAGGTGCCACCCCGATCCCACAGCGGGAGCGTGACTTATCTCCCCTGTCCCTTTTCAGAATTTCGGCACTGCTGGGACACCTTTGTGGAC…	designed for this study	NA
Oligonucleotides for geneblock amplification:	origin	external identifier
oTM-58: ACACCCCGTTCTCCTGTG	Cortez et al., 2019 PLoS Genetics	NA
oTM-59: TCAGGTTCTGGGAGAGGGTA	Cortez et al., 2019 PLoS Genetics	NA
oCC-101*: CCTTGGTCTGCTGCCTGC *phosphorylated before use	designed for this study	NA
oCC-102: CGCCTCCTCCACCGG	designed for this study	NA
