# Supplementary material for: An impaired ubiquitin-proteasome system increases APOBEC3A abundance
Source: NAR Cancer. 2023 Dec 19;5(4):zcad058. doi: 10.1093/narcan/zcad058 (PMC10753533; doi:10.1093/narcan/zcad058)
Supplement: zcad058_Supplemental_Files [file zcad058_supplemental_files.zip › Supplemental Table 2.xlsx]

## Sheet: RPE1_MG132_timecourse
Cell Line:	RPE-1 with WTA3A-HA
	Rep 1
	Treatment:	None		MG132 3hr		MG132 6hr		MG132 12hr		MG132 24hr
	Gene:	A3A	HPRT	A3A	HPRT	A3A	HPRT	A3A	HPRT	A3A	HPRT
	Cq Values:	17.85	21.7	17.49	21.12	17.16	21.28	16.16	21.93	15.82	21.88
		17.52	21.72	17.44	20.99	17.16	21.39	16.22	21.7	16.05	21.77
		17.68	21.71	17.54	20.94	17.1	21.34	16.24	21.73	16.03	21.81
	Rep 2
	Treatment:	None		MG132 3hr		MG132 6hr		MG132 12hr		MG132 24hr
	Gene:	A3A	HPRT	A3A	HPRT	A3A	HPRT	A3A	HPRT	A3A	HPRT
	Cq Values:	18.38	22.45	17.98	22.19	18.13	22.3	17.68	23.1676	17.04	23.94
		18.51	22.55	18	22.25	18.06	22.36	17.7	22.9911	17.09	24.02
		18.31	22.41	17.98	21.9	18.23	22.41	17.75	23.0065	17.14	23.94

## Sheet: MG132
Cell Line:	MDA-MB-453
	Rep 1
	Treatment:	None			Treatment:	DMSO			Treatment:	0.5µM MG132			Treatment:	5µM MG132
	Gene:	A3A	HPRT		Gene:	A3A	HPRT		Gene:	A3A	HPRT		Gene:	A3A	HPRT
	Cq Values:	31.335	22.9		Cq Values:	37.5549	29.9023		Cq Values:	34.2261	33.2828		Cq Values:	35.3621	29.3366
		31.5883	23.13			37.8639	30.063			34.1515	33.3477			34.6834	29.4116
		30.339	22.34			36.6192	29.6407			34.4707	33.1335			35.4169	29.4784
	Rep 2
	Treatment:	None			Treatment:	DMSO			Treatment:	0.5µM MG132			Treatment:	5µM MG132
	Gene:	A3A	HPRT		Gene:	A3A	HPRT		Gene:	A3A	HPRT		Gene:	A3A	HPRT
	Cq Values:	31.3306	23.4034		Cq Values:	31.4634	23.18		Cq Values:	23.336	23.5335		Cq Values:	27.4396	23.322
		31.2914	23.4275			31.3973	23.1027			23.4612	23.6721			27.5297	23.6247
		31.3844	23.4849			31.8369	23.1908			23.6578	23.5627			27.8243	23.713
	Rep 3
	Treatment:	None			Treatment:	DMSO			Treatment:	0.5µM MG132			Treatment:	5µM MG132
	Gene:	A3A	HPRT		Gene:	A3A	HPRT		Gene:	A3A	HPRT		Gene:	A3A	HPRT
	Cq Values:	30.2475	22.3511		Cq Values:	31.3389	22.5752		Cq Values:	27.7897	23.3982		Cq Values:	25.4734	24.0385
		30.3471	22.5706			31.2232	22.6856			27.5588	23.499			25.2682	24.0357
		30.6546	22.5884			31.4036	22.7625			27.8643	23.2919			25.3869	24.2711
Cell Line:	BT474
	Rep 1
	Treatment:	None			Treatment:	DMSO			Treatment:	0.5µM MG132			Treatment:	5µM MG132
	Gene:	A3A	HPRT		Gene:	A3A	HPRT		Gene:	A3A	HPRT		Gene:	A3A	HPRT
	Cq Values:	31.8921	30.0909		Cq Values:	28.2411	26.1643		Cq Values:	23.5394	25.4079		Cq Values:	27.4505	25.172
		31.82	29.9542			28.4613	26.4029			23.2975	25.6716			27.4213	25.2815
		31.6562	29.6372			29.0334	26.5175			23.37	25.7541			27.4916	25.1927
	Rep 2
	Treatment:	None			Treatment:	DMSO			Treatment:	0.5µM MG132			Treatment:	5µM MG132
	Gene:	A3A	HPRT		Gene:	A3A	HPRT		Gene:	A3A	HPRT		Gene:	A3A	HPRT
	Cq Values:	28.4683	24.8437		Cq Values:	28.469	25.7147		Cq Values:	25.4107	26.3637		Cq Values:	29.6503	26.47
		28.4278	24.8638			28.4274	25.7051			25.2561	26.4686			30.0155	26.5372
		28.2482	24.9397			28.3187	25.5223			25.3674	26.3544			29.8093	26.6058
	Rep 3
	Treatment:	None			Treatment:	DMSO			Treatment:	0.5µM MG132			Treatment:	5µM MG132
	Gene:	A3A	HPRT		Gene:	A3A	HPRT		Gene:	A3A	HPRT		Gene:	A3A	HPRT
	Cq Values:	30.2373	25.7888		Cq Values:	31.7459	28.4489		Cq Values:	32.1157	33.1068		Cq Values:	36.7679	33.341
		30.0492	26.0047			31.6789	28.2683			32.3419	32.977			35.5234	33.0226
		30.3446	26.0404			31.5455	28.2608			32.5625	33.3869			35.6055	33.3471

## Sheet: Bortezomib
Cell Line:	MDA-MB-453
	Rep 1
	Treatment:	None			Treatment:	DMSO			Treatment:	2.6nM Bortezomib			Treatment:	13nM Bortezomib			Treatment:	65nM Bortezomib
	Gene:	A3A	HPRT		Gene:	A3A	HPRT		Gene:	A3A	HPRT		Gene:	A3A	HPRT		Gene:	A3A	HPRT
	Cq Values:	32.169	22.3059		Cq Values:	32.7787	24.1686		Cq Values:	25.7823	23.0604		Cq Values:	26.7288	24.9827		Cq Values:	25.9758	23.868
		32.2673	22.6642			33.2542	24.111			25.8179	22.739			26.7293	24.9374			26.0105	23.8022
		32.4346	22.6714			32.9887	24.2764			25.6196	22.9901			26.5101	24.97			26.0883	23.866
	Rep 2
	Treatment:	None			Treatment:	DMSO			Treatment:	2.6nM Bortezomib			Treatment:	13nM Bortezomib			Treatment:	65nM Bortezomib
	Gene:	A3A	HPRT		Gene:	A3A	HPRT		Gene:	A3A	HPRT		Gene:	A3A	HPRT		Gene:	A3A	HPRT
	Cq Values:	32.1389	23.2811		Cq Values:	32.2906	23.2272		Cq Values:	23.4788	23.823		Cq Values:	24.1357	24.0906		Cq Values:	25.1652	24.22
		32.2941	23.1235			31.9971	23.2505			23.5094	23.6141			24.14	24.1354			25.211	24.1659
		32.3904	23.3766			32.1744	23.1538			23.4615	23.5089			24.0325	24.082			25.3451	24.3209
	Rep 3
	Treatment:	None			Treatment:	DMSO			Treatment:	2.6nM Bortezomib			Treatment:	13nM Bortezomib			Treatment:	65nM Bortezomib
	Gene:	A3A	HPRT		Gene:	A3A	HPRT		Gene:	A3A	HPRT		Gene:	A3A	HPRT		Gene:	A3A	HPRT
	Cq Values:	31.206	23.6417		Cq Values:	34.2512	26.0552		Cq Values:	26.4106	25.036		Cq Values:	25.3308	24.9218		Cq Values:	27.5883	26.0557
		31.0907	23.2335			33.8873	25.9791			26.2727	25.1136			25.4413	25.5145			27.72	26.2155
			23.1165			34.3796	26.1495			26.4842	25.1809			25.2848	25.3156			27.5907	26.2372
Cell Line:	BT474
	Rep 1
	Treatment:	None			Treatment:	DMSO			Treatment:	2.6nM Bortezomib			Treatment:	13nM Bortezomib			Treatment:	65nM Bortezomib
	Gene:	A3A	HPRT		Gene:	A3A	HPRT		Gene:	A3A	HPRT		Gene:	A3A	HPRT		Gene:	A3A	HPRT
	Cq Values:	30.2904	24.2638		Cq Values:	29.698	23.9818		Cq Values:	28.5062	23.6214		Cq Values:	23.448	23.7346		Cq Values:	23.8595	23.2926
		30.2358	24.1958			29.8267	24.096			28.5197	23.7312			23.3902	23.8045			23.9734	23.3543
		30.1962	24.2323			29.8113	24.0397			28.4199	23.7381			23.2809	23.7064			23.9151	23.4415
	Rep 2
	Treatment:	None			Treatment:	DMSO			Treatment:	2.6nM Bortezomib			Treatment:	13nM Bortezomib			Treatment:	65nM Bortezomib
	Gene:	A3A	HPRT		Gene:	A3A	HPRT		Gene:	A3A	HPRT		Gene:	A3A	HPRT		Gene:	A3A	HPRT
	Cq Values:	27.1546	24.8911		Cq Values:	30.8285	24.8901		Cq Values:	30.6209	24.9541		Cq Values:	23.9515	25.0717		Cq Values:	25.8668	25.1108
		27.1513	25.0102			30.5148	24.9846			30.5469	24.9824			23.9005	25.0214			25.8081	25.2022
		26.9405	25.1992			30.4804	25.1026			30.7016	25.0231			23.6751	25.225			25.7342	25.1519
	Rep 3
	Treatment:	None			Treatment:	DMSO			Treatment:	2.6nM Bortezomib			Treatment:	13nM Bortezomib			Treatment:	65nM Bortezomib
	Gene:	A3A	HPRT		Gene:	A3A	HPRT		Gene:	A3A	HPRT		Gene:	A3A	HPRT		Gene:	A3A	HPRT
	Cq Values:	28.3875	25.0394		Cq Values:	28.9862	25.4269		Cq Values:	27.6237	24.4901		Cq Values:	23.0011	24.1553		Cq Values:	24.1476	23.7462
		28.4396	24.9108			28.841	25.4943			27.5748	24.3129			23.0106	24.3178			24.1583	23.7002
		28.2689	24.7684			28.9601	25.4716			27.6961	24.2831			22.8831	24.3314			24.0691	23.6016
Cell Line:	MM.1S
	Rep 1
	Treatment:	None			Treatment:	DMSO			Treatment:	2.6nM Bortezomib			Treatment:	13nM Bortezomib			Treatment:	65nM Bortezomib
	Gene:	A3A	HPRT		Gene:	A3A	HPRT		Gene:	A3A	HPRT		Gene:	A3A	HPRT		Gene:	A3A	HPRT
	Cq Values:				Cq Values:	34.972	30.2565		Cq Values:	28.1427	28.26		Cq Values:	30.1389	28.5304		Cq Values:	31.0014	29.7132
						34.1086	27.5649			28.175	25.1119			29.7825	28.4755			30.9009	29.6294
						33.9295	24.3097			28.1552	25.0261			30.0223	28.8191			30.9321	29.6492
	Rep 2
	Treatment:	None			Treatment:	DMSO			Treatment:	2.6nM Bortezomib			Treatment:	13nM Bortezomib			Treatment:	65nM Bortezomib
	Gene:	A3A	HPRT		Gene:	A3A	HPRT		Gene:	A3A	HPRT		Gene:	A3A	HPRT		Gene:	A3A	HPRT
	Cq Values:				Cq Values:	34.0415	23.2861		Cq Values:	31.2117	23.6653		Cq Values:	30.3105	29.3002		Cq Values:	31.1797	30.499
						33.8686	23.6298			31.0796	23.7563			30.0928	29.4786			31.0342	30.5148
						33.576	23.6079			31.0199	23.6279			30.2121	29.4498			31.2101	30.3158
	Rep 3
	Treatment:	None			Treatment:	DMSO			Treatment:	2.6nM Bortezomib			Treatment:	13nM Bortezomib			Treatment:	65nM Bortezomib
	Gene:	A3A	HPRT		Gene:	A3A	HPRT		Gene:	A3A	HPRT		Gene:	A3A	HPRT		Gene:	A3A	HPRT
	Cq Values:				Cq Values:	36.7978	34.8296		Cq Values:	28.1089	24.5992		Cq Values:	31.7679	30.3124		Cq Values:	32.3039	30.5675
						37.4454	24.0869			28.1031	24.5782			31.9374	29.9841			32.2819	30.8183
						36.7744	34.9559			28.0512	24.9564			32.4917	30.0516			32.4639	30.3409
Cell Line:	U266
	Rep 1
	Treatment:	None			Treatment:	DMSO			Treatment:	2.6nM Bortezomib			Treatment:	13nM Bortezomib			Treatment:	65nM Bortezomib
	Gene:	A3A	HPRT		Gene:	A3A	HPRT		Gene:	A3A	HPRT		Gene:	A3A	HPRT		Gene:	A3A	HPRT
	Cq Values:				Cq Values:	37.2506	26.6947		Cq Values:	29.6934	23.0782		Cq Values:	29.4919	26.2457		Cq Values:	30.5219	26.3979
						38.2524	26.6764			29.6949	23.717			29.3872	26.3708			30.6861	26.5396
						38.3009	26.6803			29.6477	23.8743			29.4908	26.3752			30.7199	26.662
	Rep 2
	Treatment:	None			Treatment:	DMSO			Treatment:	2.6nM Bortezomib			Treatment:	13nM Bortezomib			Treatment:	65nM Bortezomib
	Gene:	A3A	HPRT		Gene:	A3A	HPRT		Gene:	A3A	HPRT		Gene:	A3A	HPRT		Gene:	A3A	HPRT
	Cq Values:				Cq Values:	38.6221	24.3924		Cq Values:	32.2991	25.0041		Cq Values:	30.4133	26.6895		Cq Values:	30.9372	26.6422
						39.4668	28.3589			32.1311	25.1329			30.2977	26.8992			30.9429	26.8857
						37.0881	24.5462			32.2404	25.0838			30.3309	26.6557			30.8655	26.745
	Rep 3
	Treatment:	None			Treatment:	DMSO			Treatment:	2.6nM Bortezomib			Treatment:	13nM Bortezomib			Treatment:	65nM Bortezomib
	Gene:	A3A	HPRT		Gene:	A3A	HPRT		Gene:	A3A	HPRT		Gene:	A3A	HPRT		Gene:	A3A	HPRT
	Cq Values:				Cq Values:	35.8563	23.9588		Cq Values:	30.0751	23.7289		Cq Values:	31.4087	27.1911		Cq Values:	33.3046	28.1799
						36.5605	23.4364			30.2718	23.8899			31.4615	26.8713			33.0814	28.1322
						36.4827	23.6198			30.0609	23.8625			31.3367	27.2966			33.5766	28.0803

## Sheet: Carflizomib
Cell Line:	MDA-MB-453
	Rep 1
	Treatment:	None			Treatment:	DMSO			Treatment:	25nM Carfilzomib			Treatment:	50nM Carfilzomib			Treatment:	100nM Carfilzomib
	Gene:	A3A	HPRT		Gene:	A3A	HPRT		Gene:	A3A	HPRT		Gene:	A3A	HPRT		Gene:	A3A	HPRT
	Cq Values:	32.0561	24.0275		Cq Values:	31.6639	23.1575		Cq Values:	27.7382	25.8798		Cq Values:	33.4958	29.331		Cq Values:	27.9092	25.5647
		31.7587	24.0795			31.8767	23.3611			27.8709	25.7994			33.7914	29.4066			27.9639	25.4145
		31.7595	24.0077			31.4087	23.2387			27.8571	25.8664			33.6114	29.4148			27.8784	25.6416
	Rep 2
	Treatment:	None			Treatment:	DMSO			Treatment:	25nM Carfilzomib			Treatment:	50nM Carfilzomib			Treatment:	100nM Carfilzomib
	Gene:	A3A	HPRT		Gene:	A3A	HPRT		Gene:	A3A	HPRT		Gene:	A3A	HPRT		Gene:	A3A	HPRT
	Cq Values:	30.5824	23.2572		Cq Values:	38.117	27.0351		Cq Values:	27.4571	27.0091		Cq Values:	30.4606	28.5262		Cq Values:	25.8498	24.5808
		30.4544	23.2493			36.2258	27.0028			27.2875	27.0079			30.5951	28.5264			26.021	24.6649
		30.5329	23.1398			37.3626	27.2699			27.3463	26.9164			30.618	28.5679			26.0297	24.6752
	Rep 3
	Treatment:	None			Treatment:	DMSO			Treatment:	25nM Carfilzomib			Treatment:	50nM Carfilzomib			Treatment:	100nM Carfilzomib
	Gene:	A3A	HPRT		Gene:	A3A	HPRT		Gene:	A3A	HPRT		Gene:	A3A	HPRT		Gene:	A3A	HPRT
	Cq Values:	31.4866	23.0131		Cq Values:	31.3306	22.8268		Cq Values:	24.1486	23.8667		Cq Values:	25.0019	24.1949		Cq Values:	25.9737	24.2285
		31.6509	23.3657			31.206	22.7888			24.1016	23.7023			25.4677	24.3048			25.6921	24.3704
		31.6818	23.3433			31.4396	22.9752			24.1849	23.9206			25.2895	24.3478			25.7203	24.43
Cell Line:	BT474
	Rep 1
	Treatment:	None			Treatment:	DMSO			Treatment:	25nM Carfilzomib			Treatment:	50nM Carfilzomib			Treatment:	100nM Carfilzomib
	Gene:	A3A	HPRT		Gene:	A3A	HPRT		Gene:	A3A	HPRT		Gene:	A3A	HPRT		Gene:	A3A	HPRT
	Cq Values:	29.4648	24.6209		Cq Values:	28.7469	24.2777		Cq Values:	23.562	24.2991		Cq Values:	24.602	24.5132		Cq Values:	25.2952	24.0717
		29.1455	24.892			28.8851	24.3343			23.322	24.5208			24.6138	24.2154			25.3094	24.3963
		29.2914	24.8401			29.0566	24.4742			23.6113	24.4758			24.7007	24.5119			25.2266	24.3052
	Rep 2
	Treatment:	None			Treatment:	DMSO			Treatment:	25nM Carfilzomib			Treatment:	50nM Carfilzomib			Treatment:	100nM Carfilzomib
	Gene:	A3A	HPRT		Gene:	A3A	HPRT		Gene:	A3A	HPRT		Gene:	A3A	HPRT		Gene:	A3A	HPRT
	Cq Values:	30.0798	24.9339		Cq Values:	28.9472	24.099		Cq Values:	25.4211	24.4601		Cq Values:	25.052	24.5562		Cq Values:	25.1027	24.2657
		30.053	24.859			29.0215	24.252			25.1349	24.5278			24.9249	24.7763			25.3233	24.9793
		30.0355	24.9056			28.7958	24.2937			25.1252	24.6618			25.0275	24.4468			25.1413	24.7253
	Rep 3
	Treatment:	None			Treatment:	DMSO			Treatment:	25nM Carfilzomib			Treatment:	50nM Carfilzomib			Treatment:	100nM Carfilzomib
	Gene:	A3A	HPRT		Gene:	A3A	HPRT		Gene:	A3A	HPRT		Gene:	A3A	HPRT		Gene:	A3A	HPRT
	Cq Values:	31.5563	24.3823		Cq Values:	32.0087	24.1542		Cq Values:	27.4729	24.5769		Cq Values:	26.3397	24.4168		Cq Values:	26.6318	24.1157
		31.045	24.5054			31.5622	24.1186			27.1748	24.5403			26.2468	24.4319			26.693	24.2696
		31.2601	24.5111			31.6792	24.3377			27.23	24.688			26.2012	24.607			26.5074	24.3821

## Sheet: Ixazomib
Cell Line:	MDA-MB-453
	Rep 1
	Treatment:	None			Treatment:	DMSO			Treatment:	90nM Ixazomib			Treatment:	270nM Ixazomib
	Gene:	A3A	HPRT		Gene:	A3A	HPRT		Gene:	A3A	HPRT		Gene:	A3A	HPRT
	Cq Values:	32.0561	24.0275		Cq Values:	31.6639	23.1575		Cq Values:	23.9512	24.1765		Cq Values:	24.5757	24.6769
		31.7587	24.0795			31.8767	23.3611			23.8637	24.3248			24.5387	24.2956
		31.7595	24.0077			31.4087	23.2387			23.7636	24.1152			24.4741	24.6578
	Rep 2
	Treatment:	None			Treatment:	DMSO			Treatment:	90nM Ixazomib			Treatment:	270nM Ixazomib
	Gene:	A3A	HPRT		Gene:	A3A	HPRT		Gene:	A3A	HPRT		Gene:	A3A	HPRT
	Cq Values:	30.5824	23.2572		Cq Values:	38.117	27.0351		Cq Values:	24.7749	24.4108		Cq Values:	28.0859	26.327
		30.4544	23.2493			36.2258	27.0028			24.9686	24.537			27.7471	26.2234
		30.5329	23.1398			37.3626	27.2699			24.6461	24.5944			27.9847	26.2906
	Rep 3
	Treatment:	None			Treatment:	DMSO			Treatment:	90nM Ixazomib			Treatment:	270nM Ixazomib
	Gene:	A3A	HPRT		Gene:	A3A	HPRT		Gene:	A3A	HPRT		Gene:	A3A	HPRT
	Cq Values:	31.4866	23.0131		Cq Values:	31.3306	22.8268		Cq Values:	26.4228	24.5335		Cq Values:	24.4123	23.9265
		31.6509	23.3657			31.206	22.7888			28.0762	24.7223			24.4143	23.6055
		31.6818	23.3433			31.4396	22.9752			26.3619	24.7228			24.4092	23.5521
Cell Line:	BT474
	Rep 1
	Treatment:	None			Treatment:	DMSO			Treatment:	90nM Ixazomib			Treatment:	270nM Ixazomib
	Gene:	A3A	HPRT		Gene:	A3A	HPRT		Gene:	A3A	HPRT		Gene:	A3A	HPRT
	Cq Values:	29.4648	24.6209		Cq Values:	28.7469	24.2777		Cq Values:	23.4538	24.3744		Cq Values:	24.3385	24.2333
		29.1455	24.892			28.8851	24.3343			23.6391	24.4235			24.3226	24.4782
		29.2914	24.8401			29.0566	24.4742			23.4489	24.4414			24.3564	24.48
	Rep 2
	Treatment:	None			Treatment:	DMSO			Treatment:	90nM Ixazomib			Treatment:	270nM Ixazomib
	Gene:	A3A	HPRT		Gene:	A3A	HPRT		Gene:	A3A	HPRT		Gene:	A3A	HPRT
	Cq Values:	30.0798	24.9339		Cq Values:	28.9472	24.099		Cq Values:	25.0995	24.7409		Cq Values:	25.3391	24.4757
		30.053	24.859			29.0215	24.252			25.1171	25.1748			25.2519	24.2718
		30.0355	24.9056			28.7958	24.2937			25.1067	25.0632			25.6747	24.4674
	Rep 3
	Treatment:	None			Treatment:	DMSO			Treatment:	90nM Ixazomib			Treatment:	270nM Ixazomib
	Gene:	A3A	HPRT		Gene:	A3A	HPRT		Gene:	A3A	HPRT		Gene:	A3A	HPRT
	Cq Values:	31.5563	24.3823		Cq Values:	32.0087	24.1542		Cq Values:	26.0455	24.375		Cq Values:	26.3159	25.6086
		31.045	24.5054			31.5622	24.1186			26.0795	24.4153			26.2778	25.5736
		31.2601	24.5111			31.6792	24.3377			26.0191	24.4599			26.3296	25.6011

## Sheet: MG132_FBXO22 kd
Cell Line:	MDA-MB-453
	Rep 1
	Treatment:	None			Treatment:	DMSO			Treatment:	0.5µM MG132
	Gene:	A3A	HPRT	FBXO22	Gene:	A3A	HPRT		Gene:	A3A	HPRT
	Cq Values:	32.2774	22.6978	25.5677	Cq Values:	32.4855	22.3795		Cq Values:	23.927	22.8964
		32.4061	22.7654			32.41	22.3074			23.6718	22.9347
		32.4809	22.6396			32.5845	22.3939			23.631	22.8087
	Rep 2
	Treatment:	None			Treatment:	DMSO			Treatment:	0.5µM MG132
	Gene:	A3A	HPRT	FBXO22	Gene:	A3A	HPRT		Gene:	A3A	HPRT
	Cq Values:	32.0715	22.0525	25.7035	Cq Values:	31.7036	21.6233		Cq Values:	22.9821	22.592
		32.0497	22.0732			31.8362	21.6017			22.7969	22.5838
		32.3281	22.01			31.7231	21.6917			22.8134	22.5822
	Rep 3
	Treatment:	None			Treatment:	DMSO			Treatment:	0.5µM MG132
	Gene:	A3A	HPRT	FBXO22	Gene:	A3A	HPRT		Gene:	A3A	HPRT
	Cq Values:	31.3161	23.7545	25.7811	Cq Values:	31.854	24.0047		Cq Values:	25.7246	24.0886
		31.2903	23.4919			31.9644	23.8932			25.3815	23.9713
		31.2854	23.5113			31.8578	23.9206			25.367	23.8514
Cell Line:	MDA-MB-453 Scramble (238)
	Rep 1
	Treatment:	None			Treatment:	DMSO			Treatment:	0.5µM MG132
	Gene:	A3A	HPRT	FBXO22	Gene:	A3A	HPRT		Gene:	A3A	HPRT
	Cq Values:	32.8806	22.4121	24.7413	Cq Values:	32.4493	22.3436		Cq Values:	23.6811	22.9222
		32.8545	22.4442			32.4708	22.4358			23.651	23.1006
		32.7565	22.5713			32.1871	22.4113			23.485	22.9952
	Rep 2
	Treatment:	None			Treatment:	DMSO			Treatment:	0.5µM MG132
	Gene:	A3A	HPRT	FBXO22	Gene:	A3A	HPRT		Gene:	A3A	HPRT
	Cq Values:	32.3935	23.892	24.702	Cq Values:	32.4474	23.9096		Cq Values:	23.3515	23.6207
		32.3288	23.9756			32.0247	23.9332			23.3381	23.5545
		32.6452	24.1174			32.4514	23.675			23.3447	23.7815
	Rep 3
	Treatment:	None			Treatment:	DMSO			Treatment:	0.5µM MG132
	Gene:	A3A	HPRT	FBXO22	Gene:	A3A	HPRT		Gene:	A3A	HPRT
	Cq Values:	34.7255	25.2565	24.6171	Cq Values:	33.5774	24.0847		Cq Values:	31.6722	29.6416
		34.8445	25.1128			34.1837	24.4093			31.7388	30.1599
		35.6491	25.2415			33.5278	24.148			31.6857	29.5864
Cell Line:	MDA-MB-453 FBXO22 kd
	Rep 1
	Treatment:	None			Treatment:	DMSO			Treatment:	0.5µM MG132
	Gene:	A3A	HPRT	FBXO22	Gene:	A3A	HPRT		Gene:	A3A	HPRT
	Cq Values:	27.5364	23.2556	29.0783	Cq Values:	26.9344	22.4045		Cq Values:	29.9986	26.723
		27.5546	23.2382			26.9469	22.5457			29.9345	26.7601
		27.4363	23.3556			26.7439	22.5642			29.7979	26.8236
	Rep 2
	Treatment:	None			Treatment:	DMSO			Treatment:	0.5µM MG132
	Gene:	A3A	HPRT	FBXO22	Gene:	A3A	HPRT		Gene:	A3A	HPRT
	Cq Values:	29.5343	23.5546	29.0196	Cq Values:	29.3034	23.552		Cq Values:	24.6303	24.1617
		29.6582	23.4945			29.5427	23.6891			24.6193	24.2085
		29.5333	23.4736			29.7489	23.7226			24.6055	24.4217
	Rep 3
	Treatment:	None			Treatment:	DMSO			Treatment:	0.5µM MG132
	Gene:	A3A	HPRT	FBXO22	Gene:	A3A	HPRT		Gene:	A3A	HPRT
	Cq Values:	30.7089	24.4685	28.9071	Cq Values:	30.6692	24.3071		Cq Values:	25.807	24.1958
		30.645	24.4152			30.7737	24.3711			26.0823	24.4948
		30.7526	24.5726			30.8973	24.4488			25.9649	24.4079

## Sheet: MG132_ALL APOBECs
Cell Line:	MDA-MB-453
	Rep 1
	Treatment:	DMSO			Treatment:	DMSO			Treatment:	DMSO			Treatment:	DMSO			Treatment:	DMSO			Treatment:	DMSO			Treatment:	DMSO
	Gene:	A3A	HPRT		Gene:	A3B	HPRT		Gene:	A3C	HPRT		Gene:	A3D	HPRT		Gene:	A3F	HPRT		Gene:	A3G	HPRT		Gene:	A3H	HPRT
	Cq Values:	33.4857	25.3739		Cq Values:	24.7883	25.3739		Cq Values:	n/a	25.3739		Cq Values:	n/a	25.3739		Cq Values:	33.0494	25.3739		Cq Values:	n/a	25.3739		Cq Values:	n/a	25.3739
		33.2021	25.295			24.8699	25.295			n/a	25.295			n/a	25.295			33.0105	25.295			n/a	25.295			n/a	25.295
		33.1212	25.3992			24.9734	25.3992			n/a	25.3992			n/a	25.3992			32.9038	25.3992			n/a	25.3992			n/a	25.3992
	Rep 1
	Treatment:	0.5µM MG132			Treatment:	0.5µM MG132			Treatment:	0.5µM MG132			Treatment:	0.5µM MG132			Treatment:	0.5µM MG132			Treatment:	0.5µM MG132			Treatment:	0.5µM MG132
	Gene:	A3A	HPRT		Gene:	A3B	HPRT		Gene:	A3C	HPRT		Gene:	A3D	HPRT		Gene:	A3F	HPRT		Gene:	A3G	HPRT		Gene:	A3H	HPRT
	Cq Values:	25.4734	25.1956		Cq Values:	22.8824	25.1956		Cq Values:	n/a	25.1956		Cq Values:	n/a	25.1956		Cq Values:	30.2568	25.1956		Cq Values:	n/a	25.1956		Cq Values:	n/a	25.1956
		25.1776	25.2244			22.8821	25.2244			n/a	25.2244			n/a	25.2244			30.1833	25.2244			n/a	25.2244			36.738	25.2244
		25.3322	25.0305			22.9177	25.0305			n/a	25.0305			n/a	25.0305			30.2282	25.0305			n/a	25.0305			37.075	25.0305
	Rep 2
	Treatment:	DMSO			Treatment:	DMSO			Treatment:	DMSO			Treatment:	DMSO			Treatment:	DMSO			Treatment:	DMSO			Treatment:	DMSO
	Gene:	A3A	HPRT		Gene:	A3B	HPRT		Gene:	A3C	HPRT		Gene:	A3D	HPRT		Gene:	A3F	HPRT		Gene:	A3G	HPRT		Gene:	A3H	HPRT
	Cq Values:	33.3889	24.0942		Cq Values:	24.5084	24.0942		Cq Values:	n/a	24.0942		Cq Values:	n/a	24.0942		Cq Values:	31.7274	24.0942		Cq Values:	n/a	24.0942		Cq Values:	n/a	24.0942
		33.6447	23.9029			24.563	23.9029			n/a	23.9029			n/a	23.9029			31.8395	23.9029			n/a	23.9029			n/a	23.9029
		33.5056	24.1122			24.3341	24.1122			n/a	24.1122			n/a	24.1122			31.8741	24.1122			n/a	24.1122			n/a	24.1122
	Rep 2
	Treatment:	0.5µM MG132			Treatment:	0.5µM MG132			Treatment:	0.5µM MG132			Treatment:	0.5µM MG132			Treatment:	0.5µM MG132			Treatment:	0.5µM MG132			Treatment:	0.5µM MG132
	Gene:	A3A	HPRT		Gene:	A3B	HPRT		Gene:	A3C	HPRT		Gene:	A3D	HPRT		Gene:	A3F	HPRT		Gene:	A3G	HPRT		Gene:	A3H	HPRT
	Cq Values:	27.7908	25.66		Cq Values:	27.2147	25.66		Cq Values:	n/a	25.66		Cq Values:	n/a	25.66		Cq Values:	33.5706	25.66		Cq Values:	n/a	25.66		Cq Values:	n/a	25.66
		27.8046	25.9224			27.1859	25.9224			n/a	25.9224			n/a	25.9224			33.413	25.9224			n/a	25.9224			n/a	25.9224
		27.9688	26.0134			27.0963	26.0134			n/a	26.0134			n/a	26.0134			33.4951	26.0134			n/a	26.0134			n/a	26.0134
	Rep 3
	Treatment:	DMSO			Treatment:	DMSO			Treatment:	DMSO			Treatment:	DMSO			Treatment:	DMSO			Treatment:	DMSO			Treatment:	DMSO
	Gene:	A3A	HPRT		Gene:	A3B	HPRT		Gene:	A3C	HPRT		Gene:	A3D	HPRT		Gene:	A3F	HPRT		Gene:	A3G	HPRT		Gene:	A3H	HPRT
	Cq Values:	31.4738	23.9956		Cq Values:	22.6356	23.9956		Cq Values:	n/a	23.9956		Cq Values:	n/a	23.9956		Cq Values:	31.3879	23.9956		Cq Values:	n/a	23.9956		Cq Values:	n/a	23.9956
		31.6386	23.7991			22.6561	23.7991			n/a	23.7991			n/a	23.7991			31.1545	23.7991			n/a	23.7991			n/a	23.7991
		31.4844	23.9502			22.9039	23.9502			n/a	23.9502			n/a	23.9502			31.0571	23.9502			n/a	23.9502			n/a	23.9502
	Rep 3
	Treatment:	0.5µM MG132			Treatment:	0.5µM MG132			Treatment:	0.5µM MG132			Treatment:	0.5µM MG132			Treatment:	0.5µM MG132			Treatment:	0.5µM MG132			Treatment:	0.5µM MG132
	Gene:	A3A	HPRT		Gene:	A3B	HPRT		Gene:	A3C	HPRT		Gene:	A3D	HPRT		Gene:	A3F	HPRT		Gene:	A3G	HPRT		Gene:	A3H	HPRT
	Cq Values:	28.9712	25.7536		Cq Values:	24.3479	25.7536		Cq Values:	n/a	25.7536		Cq Values:	n/a	25.7536		Cq Values:	33.5352	25.7536		Cq Values:	n/a	25.7536		Cq Values:	n/a	25.7536
		28.7107	25.6259			24.1509	25.6259			n/a	25.6259			n/a	25.6259			33.461	25.6259			n/a	25.6259			n/a	25.6259
		29.1188	25.6476			24.0557	25.6476			n/a	25.6476			n/a	25.6476			33.4886	25.6476			n/a	25.6476			n/a	25.6476

## Sheet: MG132_STAT1_STAT2_RelA kd
Cell Line:	MDA-MB-453
	Rep 1
	Treatment:	None						Treatment:	DMSO			Treatment:	0.5µM MG132
	Gene:	A3A	HPRT	STAT1	STAT2	RelA		Gene:	A3A	HPRT		Gene:	A3A	HPRT
	Cq Values:	32.2774	22.6978					Cq Values:	32.4855	22.3795		Cq Values:	23.927	22.8964
		32.4061	22.7654						32.41	22.3074			23.6718	22.9347
		32.4809	22.6396						32.5845	22.3939			23.631	22.8087
	Rep 2
	Treatment:	None						Treatment:	DMSO			Treatment:	0.5µM MG132
	Gene:	A3A	HPRT	STAT1	STAT2	RelA		Gene:	A3A	HPRT		Gene:	A3A	HPRT
	Cq Values:	32.0715	22.0525					Cq Values:	31.7036	21.6233		Cq Values:	22.9821	22.592
		32.0497	22.0732						31.8362	21.6017			22.7969	22.5838
		32.3281	22.01						31.7231	21.6917			22.8134	22.5822
	Rep 3
	Treatment:	None						Treatment:	DMSO			Treatment:	0.5µM MG132
	Gene:	A3A	HPRT	STAT1	STAT2	RelA		Gene:	A3A	HPRT		Gene:	A3A	HPRT
	Cq Values:	31.3161	23.7545					Cq Values:	31.854	24.0047		Cq Values:	25.7246	24.0886
		31.2903	23.4919						31.9644	23.8932			25.3815	23.9713
		31.2854	23.5113						31.8578	23.9206			25.367	23.8514
Cell Line:	MDA-MB-453 Scramble (238)
	Rep 1
	Treatment:	None						Treatment:	DMSO			Treatment:	0.5µM MG132
	Gene:	A3A	HPRT	STAT1	STAT2	RelA		Gene:	A3A	HPRT		Gene:	A3A	HPRT
	Cq Values:	35.0779	25.7204	24.1475	25.6592	26.4633		Cq Values:	32.4493	22.3436		Cq Values:	23.6811	22.9222
		34.8032	25.8001	24.0867	25.539	26.4591			32.4708	22.4358			23.651	23.1006
		34.625	26.038	24.3069	25.8256	26.1565			32.1871	22.4113			23.485	22.9952
	Rep 2
	Treatment:	None						Treatment:	DMSO			Treatment:	0.5µM MG132
	Gene:	A3A	HPRT	STAT1	STAT2	RelA		Gene:	A3A	HPRT		Gene:	A3A	HPRT
	Cq Values:	32.4059	25.6168	23.1047	25.1027	24.5434		Cq Values:	32.4474	23.9096		Cq Values:	23.3515	23.6207
		32.7513	26.0136	23.0731	24.964	24.6353			32.0247	23.9332			23.3381	23.5545
		33.059	25.8449	22.8515	25.1041	24.4445			32.4514	23.675			23.3447	23.7815
	Rep 3
	Treatment:	None						Treatment:	DMSO			Treatment:	0.5µM MG132
	Gene:	A3A	HPRT	STAT1	STAT2	RelA		Gene:	A3A	HPRT		Gene:	A3A	HPRT
	Cq Values:	31.7497	25.1702	21.6948	24.2042	24.1736		Cq Values:	33.5774	24.0847		Cq Values:	31.6722	29.6416
		32.5992	25.4853	21.6429	24.2375	24.2772			34.1837	24.4093			31.7388	30.1599
		32.7483	25.3066	21.6122	24.2263	24.3436			33.5278	24.148			31.6857	29.5864
Cell Line:	MDA-MB-453 STAT1 kd
	Rep 1
	Treatment:	None				Treatment:	DMSO			Treatment:	0.5µM MG132
	Gene:	A3A	HPRT	STAT1		Gene:	A3A	HPRT		Gene:	A3A	HPRT
	Cq Values:	37.799	25.8965	29.4182		Cq Values:	32.8873	22.6196		Cq Values:	24.236	23.107
		36.2835	25.9777	29.468			32.7139	22.6709			23.9487	23.0305
		36.9905	25.8653	29.5035			32.49	22.7906			24.0087	23.1888
	Rep 2
	Treatment:	None				Treatment:	DMSO			Treatment:	0.5µM MG132
	Gene:	A3A	HPRT	STAT1		Gene:	A3A	HPRT		Gene:	A3A	HPRT
	Cq Values:	32.1439	22.9664	23.7407		Cq Values:	31.1829	22.0806		Cq Values:	23.1698	23.3255
		32.1747	22.9643	23.5947			31.1515	22.1209			23.1386	22.9126
		32.1813	22.7349	23.5518			30.9818	22.0231			23.0698	22.7416
	Rep 3
	Treatment:	None				Treatment:	DMSO			Treatment:	0.5µM MG132
	Gene:	A3A	HPRT	STAT1		Gene:	A3A	HPRT		Gene:	A3A	HPRT
	Cq Values:	33.0397	22.7199	23.7825		Cq Values:	31.4995	23.706		Cq Values:	25.3934	23.8885
		36.4854	24.0392	23.4632			31.4573	23.3892			25.4192	24.0463
		32.2998	30.9932	23.5318			31.2657	23.4346			25.3184	24.0822
Cell Line:	MDA-MB-453 STAT2 kd
	Rep 1
	Treatment:	None				Treatment:	DMSO			Treatment:	0.5µM MG132
	Gene:	A3A	HPRT	STAT2		Gene:	A3A	HPRT		Gene:	A3A	HPRT
	Cq Values:	34.6517	23.5939	26.8228		Cq Values:	33.7134	22.5491		Cq Values:	27.1663	24.3195
		34.8278	23.8754	26.8268			33.6165	22.0648			27.1599	24.4337
		35.0882	25.4631	26.8151			33.5148	22.695			27.57	24.5291
	Rep 2
	Treatment:	None				Treatment:	DMSO			Treatment:	0.5µM MG132
	Gene:	A3A	HPRT	STAT2		Gene:	A3A	HPRT		Gene:	A3A	HPRT
	Cq Values:	33.7616	23.3944	26.0066		Cq Values:	32.1016	22.4315		Cq Values:	24.3857	22.9574
		34.0599	23.4514	25.9737			32.4919	22.2871			24.4254	23.3621
		34.4742	23.2743	25.7948			32.1869	22.2591			24.2924	23.2874
	Rep 3
	Treatment:	None				Treatment:	DMSO			Treatment:	0.5µM MG132
	Gene:	A3A	HPRT	STAT2		Gene:	A3A	HPRT		Gene:	A3A	HPRT
	Cq Values:	35.4005	24.9439	27.7626		Cq Values:	33.6124	24.0615		Cq Values:	25.5456	25.0832
		36.3884	25.0212	27.7434			33.8832	24.0725			25.7083	25.0548
		36.1173	24.857	27.846			33.1988	24.0852			25.7634	24.8463
Cell Line:	MDA-MB-453 RelA kd
	Rep 1
	Treatment:	None				Treatment:	DMSO			Treatment:	0.5µM MG132
	Gene:	A3A	HPRT	RelA		Gene:	A3A	HPRT		Gene:	A3A	HPRT
	Cq Values:	36.2838	24.3096	29.4481		Cq Values:	36.0614	26.8736		Cq Values:	29.0338	26.3276
		36.8925	24.3853	29.2021			35.4957	33.4463			28.9641	26.2149
		36.877	24.3132	29.1656			35.4879	27.2603			28.9831	26.255
	Rep 2
	Treatment:	None				Treatment:	DMSO			Treatment:	0.5µM MG132
	Gene:	A3A	HPRT	RelA		Gene:	A3A	HPRT		Gene:	A3A	HPRT
	Cq Values:	39.3595	27.0921	32.5318		Cq Values:	35.3383	27.3705		Cq Values:	30.116	27.7236
			26.9965	32.8162			35.721	26.7288			30.098	27.5675
			26.848	32.5866			35.0123	26.5387			30.1268	27.7255
	Rep 3
	Treatment:	None				Treatment:	DMSO			Treatment:	0.5µM MG132
	Gene:	A3A	HPRT	RelA		Gene:	A3A	HPRT		Gene:	A3A	HPRT
	Cq Values:	38.7969	26.6306	32.9435		Cq Values:		28.3256		Cq Values:	32.192	29.6852
		39.9869	26.9597	32.5122			37.7127	28.8858			32.0675	29.662
			27.0869	33.158			38.1668	28.6291			32.0612	29.8403

## Sheet: K137R_A3A
Cell Line:	RPE-1 with A3A-K137R-Strep
	Rep 1
	Treatment:	None
	Gene:	A3A	HPRT
	Cq Values:	31.1441	24.1071
		30.9197	24.7776
		31.0765	24.9892
	Rep 2
	Treatment:	None
	Gene:	A3A	HPRT
	Cq Values:	27.7343	21.2157
		27.5764	21.5115
		27.3901	21.2903
Cell Line:	RPE-1 with WT A3A-Strep
	Rep 1
	Treatment:	None
	Gene:	A3A	HPRT
	Cq Values:	28.6059	23.231
		28.3095	23.2176
		28.3148	24.1878
	Rep 2
	Treatment:	None
	Gene:	A3A	HPRT
	Cq Values:	27.8992	21.2102
		27.4842	21.3031
		27.4917	21.2255
