# Supplementary material for: An impaired ubiquitin-proteasome system increases APOBEC3A abundance
Source: NAR Cancer. 2023 Dec 19;5(4):zcad058. doi: 10.1093/narcan/zcad058 (PMC10753533; doi:10.1093/narcan/zcad058)
Supplement: zcad058_Supplemental_Files [file zcad058_supplemental_files.zip › Supplemental Table 3.xlsx]

## Sheet: allTSRs_log2
PeakID (cmd=annotatePeaks.pl allTSRs.merged.txt hg38 -strand + -fragLength 1 -d tagDirs/MDAMB453_DMSO_csRNA tagDirs/MDAMB453_500nMmgi32_csRNA -rlog)	Chr	Start	End	Strand	Gene Name	DMSO	MG132	MG132-DMSO
Merged-chr22-35381096-2	chr22	35381021	35381171	+	HMOX1	4.12647	8.78439	4.65792
Merged-chr22-38957557-1	chr22	38957482	38957632	+	APOBEC3A_B	2.87864	7.42714	4.5485
Merged-chr1-161524540-1	chr1	161524465	161524615	+	HSPA6	2.82367	7.27445	4.45077
Merged-chr1-99993041-1	chr1	99992966	99993116	+	SLC35A3	3.38508	7.79458	4.40949
Merged-chr1-21175070-1	chr1	21174995	21175145	-	EIF4G3	3.03407	7.26638	4.23231
Merged-chr1-234607990-1	chr1	234607915	234608065	-	IRF2BP2	3.48458	7.67363	4.18905
Merged-chr1-207321680-1	chr1	207321605	207321755	+	CD55	4.26182	8.28617	4.02434
Merged-chr1-151060394-2	chr1	151060317	151060472	+	MLLT11	4.08169	7.96115	3.87946
Merged-chr1-89126085-2	chr1	89126010	89126160	-	GBP2	6.89806	10.7769	3.87881
Merged-chr22-46774095-2	chr22	46774017	46774173	+	TBC1D22A	3.94888	7.79835	3.84947
Merged-chr1-151254756-1	chr1	151254681	151254831	+	PSMD4	3.33047	7.17241	3.84194
Merged-chr1-10033159-1	chr1	10033084	10033234	+	UBE4B	3.32744	7.16177	3.83433
Merged-chr1-51612810-2	chr1	51612735	51612885	-	OSBPL9	5.74432	9.45728	3.71297
Merged-chr4-6693880-2	chr4	6693805	6693955	+	S100P	3.88346	7.58029	3.69683
Merged-chr1-93909399-1	chr1	93909324	93909474	-	GCLM	2.5156	6.18487	3.66928
Merged-chr1-35641526-2	chr1	35641451	35641601	-	PSMB2	5.99352	9.59942	3.6059
Merged-chr6-125203666-2	chr6	125203547	125203786	+	TPD52L1	4.07199	7.67548	3.6035
Merged-chr1-110004098-2	chr1	110004019	110004178	+	AHCYL1	4.79087	8.39409	3.60322
Merged-chr1-28259482-2	chr1	28259407	28259557	+	SESN2	4.90977	8.51039	3.60062
Merged-chr1-45521884-1	chr1	45521809	45521959	-	PRDX1	5.50889	9.10307	3.59418
Merged-chr1-109100193-2	chr1	109100118	109100268	+	SCARNA2	6.92046	10.497	3.57652
Merged-chr11-113341428-1	chr11	113341353	113341503	+	TTC12	7.48424	3.92988	-3.55436
Merged-chr1-151399564-1	chr1	151399489	151399639	+	PSMB4	7.57875	11.0848	3.50603
Merged-chr1-28648600-1	chr1	28648525	28648675	+	RNU11	4.74713	8.24959	3.50245
Merged-chr1-236267780-2	chr1	236267705	236267855	+	ERO1B	5.07642	8.5702	3.49378
Merged-chr1-145818270-1	chr1	145818195	145818345	+	RNF115	4.02166	7.49476	3.47309
Merged-chr1-180565941-1	chr1	180565866	180566016	-	OVAAL	3.65489	7.08219	3.4273
Merged-chr1-227947931-2	chr1	227947855	227948007	-	WNT9A	3.3514	6.7485	3.3971
Merged-chr1-67685201-1	chr1	67685126	67685276	+	GADD45A	2.43495	5.78594	3.35098
Merged-chr1-212608761-1	chr1	212608686	212608836	+	ATF3	4.06991	7.40587	3.33596
Merged-chr1-202010625-2	chr1	202010550	202010700	+	ELF3	6.01837	9.34272	3.32435
Merged-chr1-202967255-2	chr1	202967180	202967330	-	CYB5R1	4.95182	8.26827	3.31645
Merged-chr1-23778418-2	chr1	23778343	23778493	+	PITHD1	7.59269	10.8981	3.30537
Merged-chr1-197782270-2	chr1	197782195	197782345	-	DENND1B	3.14491	6.4359	3.29098
Merged-chr1-234544401-2	chr1	234544326	234544476	+	LINC01354	3.46588	6.73865	3.27277
Merged-chr1-160343192-1	chr1	160343117	160343267	-	COPA	3.3076	6.56244	3.25484
Merged-chr10-416114-1	chr10	416039	416189	-	LOC101930421	2.40929	5.64403	3.23474
Merged-chr1-78004554-1	chr1	78004479	78004629	-	DNAJB4	6.77862	9.98524	3.20662
Merged-chr1-78004939-1	chr1	78004864	78005014	+	DNAJB4	6.32899	9.53513	3.20614
Merged-chr6-19417985-1	chr6	19417910	19418060	-	LOC105374960	3.12084	6.32392	3.20307
Merged-chr1-161766324-1	chr1	161766249	161766399	+	ATF6	3.44502	6.64722	3.2022
Merged-chr1-109426437-2	chr1	109426362	109426512	-	PSMA5	6.72938	9.91909	3.1897
Merged-chr1-17441479-1	chr1	17441404	17441554	-	RCC2	2.91926	6.10843	3.18917
Merged-chr1-175000044-2	chr1	174999955	175000134	+	CACYBP	5.36846	8.54889	3.18043
Merged-chr1-207822703-1	chr1	207822628	207822778	-	MIR29B2CHG	2.68298	5.85618	3.1732
Merged-chr1-23743155-1	chr1	23743080	23743230	+	ELOA	2.39337	5.55173	3.15836
Merged-chr1-109213944-2	chr1	109213857	109214031	+	SARS	4.4141	7.56997	3.15587
Merged-chr1-148263476-1	chr1	148263401	148263551	+	LOC101927468	5.94248	9.08775	3.14527
Merged-chr1-179293797-1	chr1	179293722	179293872	+	SOAT1	3.10376	6.24392	3.14016
Merged-chr1-181088700-1	chr1	181088625	181088775	+	IER5	3.55752	6.68083	3.1233
Merged-chr1-53889796-1	chr1	53889721	53889871	-	YIPF1	3.89512	7.00374	3.10862
Merged-chr1-114757983-1	chr1	114757908	114758058	-	CSDE1	5.01337	8.11603	3.10266
Merged-chr1-213015872-1	chr1	213015797	213015947	-	ANGEL2	4.38686	7.46309	3.07623
Merged-chr1-56517024-1	chr1	56516949	56517099	-	PLPP3	2.89171	5.96771	3.076
Merged-chr6-74138299-1	chr6	74138224	74138374	+	LOC101928516	2.88684	5.94282	3.05598
Merged-chr1-150579599-1	chr1	150579524	150579674	-	MCL1	4.84877	7.89429	3.04552
Merged-chr1-182391790-2	chr1	182391715	182391865	-	GLUL	5.66768	8.71202	3.04433
Merged-chr1-26432382-1	chr1	26432307	26432457	+	DHDDS	3.76745	6.8019	3.03445
Merged-chr1-31669785-1	chr1	31669710	31669860	-	PEF1	2.36622	5.38374	3.01751
Merged-chr1-228487382-2	chr1	228487307	228487457	+	RNF187	5.8139	8.82141	3.00751
Merged-chr1-51236294-1	chr1	51236219	51236369	+	RNF11	4.55699	7.55855	3.00156
Merged-chr1-101025784-1	chr1	101025709	101025859	-	DPH5	3.95618	6.95197	2.99579
Merged-chr8-80080830-2	chr8	80080755	80080905	-	TPD52	6.1637	9.15336	2.98966
Merged-chr1-156020933-1	chr1	156020858	156021008	-	SSR2	5.46502	8.45278	2.98776
Merged-chr1-61725141-1	chr1	61725066	61725216	-	TM2D1	4.60978	7.59166	2.98188
Merged-chr1-161089566-1	chr1	161089491	161089641	-	NECTIN4	3.7502	6.72775	2.97755
Merged-chr1-171485533-1	chr1	171485458	171485608	+	PRRC2C	3.94987	6.92547	2.9756
Merged-chr1-145281116-1	chr1	145281041	145281191	+	RNVU1-14	6.64942	9.61305	2.96362
Merged-chr1-27012850-2	chr1	27012775	27012925	-	TENT5B	5.24129	8.18343	2.94214
Merged-chr1-108963462-1	chr1	108963387	108963537	-	CLCC1	3.73954	6.68128	2.94174
Merged-chr1-17439671-1	chr1	17439596	17439746	-	RCC2	5.56951	8.50861	2.9391
Merged-chr1-209806142-1	chr1	209806067	209806217	-	IRF6	5.23974	8.17765	2.93792
Merged-chr1-227299793-1	chr1	227299718	227299868	-	CDC42BPA	3.93757	6.87095	2.93338
Merged-chr1-144412576-1	chr1	144412501	144412651	+	RNVU1-15	5.03862	7.96863	2.93001
Merged-chr1-1574632-1	chr1	1574557	1574707	-	SSU72	3.73593	6.66544	2.92951
Merged-chr1-8026309-1	chr1	8026234	8026384	-	ERRFI1	4.11036	7.03858	2.92823
Merged-chr1-184974447-1	chr1	184974372	184974522	-	NIBAN1	2.85647	5.78366	2.92718
Merged-chr11-102955732-2	chr11	102955657	102955807	-	MMP13	4.02506	6.9506	2.92554
Merged-chr1-155173260-1	chr1	155173185	155173335	-	KRTCAP2	3.21678	6.13993	2.92314
Merged-chr1-220046459-2	chr1	220046384	220046534	-	EPRS	5.19529	8.1142	2.91891
Merged-chr1-24319520-1	chr1	24319445	24319595	+	GRHL3	4.58487	7.49396	2.90909
Merged-chr1-155911365-2	chr1	155911274	155911456	-	RIT1	3.36162	6.26953	2.90791
Merged-chr1-90657750-2	chr1	90657675	90657825	+	SNORD3G	5.94041	8.84312	2.90271
Merged-chr1-36307107-1	chr1	36307032	36307182	+	SH3D21	3.92762	6.82856	2.90094
Merged-chr1-183635783-1	chr1	183635708	183635858	-	ARPC5	3.49274	6.38846	2.89573
Merged-chr1-167936673-1	chr1	167936598	167936748	+	DCAF6	4.01552	6.91039	2.89486
Merged-chr1-63523201-2	chr1	63523126	63523276	-	ITGB3BP	5.29479	8.18588	2.89108
Merged-chr3-101779676-2	chr3	101779589	101779764	+	NXPE3	5.42816	8.31715	2.88899
Merged-chr1-206684905-1	chr1	206684830	206684980	+	MAPKAPK2	4.17623	7.0613	2.88507
Merged-chr1-161531107-1	chr1	161531032	161531182	+	HSPA6	5.48842	8.37094	2.88253
Merged-chr1-156114711-1	chr1	156114636	156114786	+	LMNA	5.66018	8.53949	2.87931
Merged-chr1-23559499-1	chr1	23559424	23559574	-	ID3	8.50864	11.3803	2.87161
Merged-chr1-154220590-1	chr1	154220515	154220665	-	C1orf43	5.1002	7.97156	2.87136
Merged-chr1-25160734-1	chr1	25160659	25160809	-	SYF2	3.20275	6.07107	2.86832
Merged-chr1-78649831-2	chr1	78649756	78649907	+	IFI44	3.20275	6.07107	2.86832
Merged-chr1-150269015-2	chr1	150268940	150269091	-	APH1A	6.17316	9.0358	2.86264
Merged-chr1-28438150-1	chr1	28438075	28438225	+	PHACTR4	4.08885	6.94847	2.85962
Merged-chr1-228905853-1	chr1	228905778	228905928	-	RHOU	3.60379	6.46207	2.85828
Merged-chr1-236281958-1	chr1	236281883	236282033	-	ERO1B	2.33639	5.19385	2.85746
Merged-chr1-51617092-1	chr1	51617017	51617167	+	OSBPL9	2.8404	5.69692	2.85652
Merged-chr1-161021152-1	chr1	161021077	161021227	-	F11R	7.37035	10.2262	2.85583
Merged-chr1-28581872-1	chr1	28581797	28581947	-	SNHG12	2.61321	5.4668	2.85358
Merged-chr1-44731114-1	chr1	44731039	44731189	-	RNU5D-1	4.82814	7.67389	2.84575
Merged-chr1-155241243-1	chr1	155241168	155241318	-	GBA	4.23859	7.08333	2.84474
Merged-chr1-153986339-2	chr1	153986264	153986414	-	RAB13	5.34573	8.18796	2.84224
Merged-chr2-208254242-1	chr2	208254167	208254317	-	IDH1	3.02892	5.86932	2.84039
Merged-chr1-193732376-2	chr1	193732301	193732451	-	LINC01031	5.9392	8.77757	2.83836
Merged-chr1-36149486-1	chr1	36149411	36149561	-	TRAPPC3	3.47582	6.30974	2.83392
Merged-chr1-36464382-2	chr1	36464307	36464457	-	MRPS15	4.43807	7.26987	2.8318
Merged-chr19-18386158-2	chr19	18386083	18386233	+	GDF15	5.04548	7.87676	2.83128
Merged-chr1-54053202-2	chr1	54053126	54053279	-	TMEM59	4.43543	7.25906	2.82363
Merged-chr1-181022869-1	chr1	181022794	181022944	-	STX6	3.33976	6.16244	2.82267
Merged-chr1-22025505-1	chr1	22025430	22025580	+	LINC00339	2.33077	5.15282	2.82205
Merged-chr1-151059680-1	chr1	151059605	151059755	+	MLLT11	2.33077	5.15282	2.82205
Merged-chr15-55249046-2	chr15	55248969	55249123	-	RAB27A	3.33512	6.13998	2.80486
Merged-chr1-34943593-1	chr1	34943518	34943668	-	DLGAP3	3.801	6.59792	2.79692
Merged-chr8-61718403-1	chr8	61718328	61718478	-	MIR4470	3.01842	5.8147	2.79628
Merged-chr6-31901453-1	chr6	31901378	31901528	-	C2	5.88294	3.08722	-2.79572
Merged-chr1-198937593-1	chr1	198937518	198937668	+	MIR181A1HG	4.60349	7.39591	2.79242
Merged-chr14-49586580-2	chr14	49586505	49586655	+	RN7SL1	14.7131	11.9263	-2.78683
Merged-chr1-150236112-1	chr1	150236037	150236187	-	ANP32E	3.33042	6.11716	2.78674
Merged-chr1-233613846-1	chr1	233613771	233613921	+	KCNK1	3.33042	6.11716	2.78674
Merged-chr1-159925620-1	chr1	159925545	159925695	+	TAGLN2	2.8242	5.60467	2.78047
Merged-chr1-38991298-2	chr1	38991213	38991384	+	AKIRIN1	4.14238	6.91861	2.77623
Merged-chr15-48332160-2	chr15	48332085	48332235	+	DUT	9.80559	7.03055	-2.77504
Merged-chr1-231337852-2	chr1	231337777	231337927	-	EXOC8	3.88908	6.66093	2.77184
Merged-chr1-36386531-1	chr1	36386456	36386606	-	STK40	5.41763	8.18762	2.76998
Merged-chr1-9535270-1	chr1	9535195	9535345	-	SLC25A33	2.59569	5.36001	2.76432
Merged-chr14-75978641-1	chr14	75978566	75978716	+	TGFB3	6.70955	3.94528	-2.76428
Merged-chr1-212488884-2	chr1	212488808	212488961	+	NENF	3.32084	6.07038	2.74954
Merged-chr1-155983413-1	chr1	155983338	155983488	-	ARHGEF2	2.31766	5.06703	2.74937
Merged-chr1-163322007-1	chr1	163321932	163322082	+	NUF2	4.41134	7.15774	2.74641
Merged-chr4-109912884-2	chr4	109912809	109912959	+	EGF	5.24326	7.987	2.74374
Merged-chr1-225428071-1	chr1	225427996	225428146	-	LBR	3.68239	6.42231	2.73992
Merged-chr1-113759528-2	chr1	113759451	113759606	-	PHTF1	3.87793	6.61145	2.73352
Merged-chr1-44721903-1	chr1	44721828	44721978	-	RNU5F-1	4.9265	7.65753	2.73103
Merged-chr1-99030077-2	chr1	99030002	99030152	+	PLPPR5	4.20252	6.92883	2.72631
Merged-chr1-244864509-1	chr1	244864434	244864584	-	HNRNPU	7.0395	9.76545	2.72595
Merged-chr1-32013870-2	chr1	32013795	32013945	+	KHDRBS1	3.67823	6.4032	2.72497
Merged-chr11-86302420-1	chr11	86302345	86302495	+	HIKESHI	5.49033	8.20982	2.7195
Merged-chr1-173477335-1	chr1	173477260	173477410	+	PRDX6	4.96411	7.67948	2.71537
Merged-chr1-110292555-1	chr1	110292480	110292630	-	RBM15-AS1	2.31086	5.0222	2.71134
Merged-chr1-198157045-1	chr1	198156970	198157120	+	NEK7	3.31101	6.022	2.71099
Merged-chr1-100266216-1	chr1	100266141	100266291	+	RTCA-AS1	3.67402	6.38382	2.7098
Merged-chr1-36224449-2	chr1	36224373	36224525	+	THRAP3	4.78182	7.48961	2.70779
Merged-chr1-202144737-1	chr1	202144662	202144812	-	ARL8A	3.16318	5.86931	2.70613
Merged-chr1-231528683-2	chr1	231528608	231528758	+	TSNAX	4.73178	7.43556	2.70377
Merged-chr1-179954810-2	chr1	179954735	179954885	+	CEP350	4.95994	7.66284	2.70291
Merged-chr1-46287978-1	chr1	46287903	46288053	-	LRRC41	2.58295	5.28411	2.70116
Merged-chr1-222644337-1	chr1	222644262	222644412	+	MIA3	2.58295	5.28411	2.70116
Merged-chr1-150236967-2	chr1	150236892	150237042	+	ANP32E	3.43968	6.13764	2.69796
Merged-chr1-146052244-1	chr1	146052169	146052319	-	RNVU1-6	6.05315	8.74892	2.69577
Merged-chr1-155934407-1	chr1	155934332	155934482	-	KHDC4	3.306	5.99718	2.69118
Merged-chr1-203626862-1	chr1	203626787	203626937	+	ATP2B4	3.306	5.99718	2.69118
Merged-chr1-17438536-2	chr1	17438461	17438611	-	RCC2	4.11648	6.80476	2.68828
Merged-chr1-91412649-2	chr1	91412574	91412724	+	HFM1	3.55756	6.24467	2.68711
Merged-chr22-41947137-2	chr22	41947048	41947227	-	CENPM	8.06767	5.38273	-2.68494
Merged-chr1-44819997-2	chr1	44819922	44820072	-	BTBD19	12.8595	15.5441	2.68458
Merged-chr1-236524006-1	chr1	236523931	236524081	+	LGALS8	5.41783	8.10081	2.68298
Merged-chr1-246931959-2	chr1	246931884	246932034	-	AHCTF1	4.39113	7.07332	2.68218
Merged-chr1-155689091-2	chr1	155689016	155689166	+	DAP3	5.41621	8.09456	2.67835
Merged-chr1-16905199-1	chr1	16905124	16905274	+	RNU1-1	10.7298	13.4074	2.67759
Merged-chr1-28982644-2	chr1	28982569	28982719	-	EPB41	7.8198	10.4946	2.67475
Merged-chr1-244862883-1	chr1	244862808	244862958	-	HNRNPU	2.30386	4.97598	2.67212
Merged-chr1-31704983-1	chr1	31704908	31705058	+	COL16A1	2.30386	4.97598	2.67212
Merged-chr1-50960115-1	chr1	50960040	50960190	-	FAF1	3.85863	6.52485	2.66621
Merged-chr1-233615056-1	chr1	233614981	233615131	-	KCNK1	4.18285	6.84446	2.66161
Merged-chr8-69690138-2	chr8	69690063	69690213	-	SULF1	3.43066	6.09115	2.66049
Merged-chr1-156295672-1	chr1	156295597	156295747	-	GLMP	4.55948	7.21556	2.65608
Merged-chr1-223992569-1	chr1	223992494	223992644	-	GTF2IP20	3.54838	6.20123	2.65285
Merged-chr1-156500825-1	chr1	156500750	156500900	-	MEF2D	3.29574	5.94619	2.65044
Merged-chr9-137169427-2	chr9	137169352	137169502	-	MIR3621	8.97374	6.33058	-2.64317
Merged-chr1-197146632-1	chr1	197146557	197146707	-	ASPM	3.42573	6.0673	2.64156
Merged-chr1-234564945-1	chr1	234564870	234565020	+	LINC01354	3.42573	6.0673	2.64156
Merged-chr1-58784043-1	chr1	58783968	58784118	-	JUN	6.67243	9.3136	2.64117
Merged-chr1-10399069-1	chr1	10398994	10399144	+	PGD	3.85064	6.48864	2.638
Merged-chr1-193122058-1	chr1	193121983	193122133	+	CDC73	4.31252	6.94767	2.63516
Merged-chr1-25232504-2	chr1	25232429	25232579	-	SYF2	5.54535	8.17892	2.63357
Merged-chr1-42335232-2	chr1	42335157	42335307	-	FOXJ3	4.97799	7.60821	2.63023
Merged-chr1-202808421-1	chr1	202808346	202808496	-	KDM5B	5.33607	7.96234	2.62626
Merged-chr1-46132625-2	chr1	46132550	46132700	-	PIK3R3	5.72118	8.3409	2.61972
Merged-chr18-34978430-2	chr18	34978355	34978505	+	MAPRE2	3.53896	6.1564	2.61744
Merged-chr1-203795623-2	chr1	203795548	203795698	+	ZC3H11A	3.64775	6.26155	2.61381
Merged-chr1-28736937-2	chr1	28736849	28737026	+	YTHDF2	4.43092	7.04379	2.61287
Merged-chr1-156338239-2	chr1	156338164	156338314	-	CCT3	6.73557	9.3462	2.61063
Merged-chr1-85276589-1	chr1	85276514	85276664	-	BCL10	3.84247	6.45145	2.60898
Merged-chr10-60912927-2	chr10	60912852	60913002	-	RHOBTB1	4.30287	6.90632	2.60345
Merged-chr1-86914126-1	chr1	86914051	86914201	-	SELENOF	4.4865	7.08949	2.60299
Merged-chr7-142556987-1	chr7	142556912	142557062	+	MIR11400	2.56267	5.16235	2.59968
Merged-chr1-221742433-1	chr1	221742358	221742508	+	DUSP10	3.53416	6.13344	2.59928
Merged-chr1-145996579-1	chr1	145996504	145996654	-	TXNIP	5.75937	8.35185	2.59248
Merged-chr1-11012654-2	chr1	11012579	11012729	+	TARDBP	4.16217	6.75457	2.5924
Merged-chr20-1329219-1	chr20	1329144	1329294	-	SDCBP2	2.28917	4.87899	2.58982
Merged-chrX-35890923-1	chrX	35890848	35890998	+	CFAP47	2.28917	4.87899	2.58982
Merged-chr1-97920997-1	chr1	97920922	97921072	-	DPYD	4.00599	6.58526	2.57927
Merged-chr1-149886682-1	chr1	149886607	149886757	-	HIST2H2BE	8.19901	10.7782	2.57914
Merged-chr1-155127876-1	chr1	155127801	155127951	+	EFNA1	4.15503	6.72325	2.56822
Merged-chr1-235367429-1	chr1	235367354	235367504	+	TBCE	3.12962	5.69655	2.56693
Merged-chr1-202958312-2	chr1	202958237	202958387	-	ADIPOR1	5.4078	7.97363	2.56583
Merged-chr1-225810095-2	chr1	225810020	225810170	+	EPHX1	3.91888	6.48343	2.56455
Merged-chr1-46134946-1	chr1	46134871	46135021	-	LOC101929626	2.55623	5.11947	2.56324
Merged-chr3-52682169-1	chr3	52682094	52682244	-	PBRM1	2.55623	5.11947	2.56324
Merged-chr1-164558818-1	chr1	164558743	164558893	-	PBX1	3.40531	5.96762	2.56231
Merged-chr1-186375861-1	chr1	186375786	186375936	+	ODR4	3.63387	6.19616	2.5623
Merged-chr1-10210570-2	chr1	10210495	10210645	+	KIF1B	3.63387	6.19616	2.5623
Merged-chr1-214603276-1	chr1	214603201	214603351	+	CENPF	3.99815	6.55018	2.55203
Merged-chr10-30558454-2	chr10	30558379	30558529	-	LYZL2	4.95106	7.49905	2.54799
Merged-chr10-3785209-2	chr10	3785134	3785284	-	KLF6	5.83365	8.37843	2.54479
Merged-chrX-135389889-2	chrX	135389814	135389964	-	LOC100506790	3.26922	5.8101	2.54088
Merged-chr1-113929609-1	chr1	113929534	113929684	+	HIPK1-AS1	3.91059	6.44586	2.53527
Merged-chr1-169368246-1	chr1	169368171	169368321	+	BLZF1	4.14406	6.6749	2.53084
Merged-chr1-201982649-1	chr1	201982574	201982724	+	RNPEP	4.0692	6.59675	2.52756
Merged-chr1-93180420-1	chr1	93180345	93180495	-	TMED5	2.54883	5.07524	2.52641
Merged-chr1-100896110-2	chr1	100896025	100896195	+	SLC30A7	4.46283	6.98657	2.52374
Merged-chr1-24415796-1	chr1	24415721	24415871	+	NIPAL3	3.11758	5.63399	2.5164
Merged-chr1-6199594-2	chr1	6199519	6199669	-	RPL22	7.16607	9.68047	2.5144
Merged-chr1-27155125-1	chr1	27155050	27155200	-	SLC9A1	4.0653	6.57938	2.51407
Merged-chr1-229508305-1	chr1	229508230	229508380	-	NUP133	3.72215	6.23427	2.51212
Merged-chr22-17706781-2	chr22	17706706	17706856	+	BCL2L13	5.77751	8.28676	2.50925
Merged-chr6-31815543-2	chr6	31815468	31815618	+	HSPA1A	11.7921	14.2996	2.50747
Merged-chr16-1965059-2	chr16	1964984	1965134	+	SNHG9	7.8231	5.31619	-2.50691
Merged-chr3-127598410-2	chr3	127598335	127598485	+	MCM2	8.78142	6.27867	-2.50275
Merged-chr17-67996451-1	chr17	67996376	67996526	-	C17orf58	6.34401	3.84486	-2.49915
Merged-chr1-146039398-1	chr1	146039323	146039473	+	RNVU1-6	9.23079	11.7281	2.49732
Merged-chr1-20661369-2	chr1	20661294	20661444	-	DDOST	5.01347	7.50936	2.49589
Merged-chr1-224356899-1	chr1	224356824	224356974	+	CNIH4	3.11204	5.6017	2.48966
Merged-chr1-46303186-2	chr1	46303110	46303262	-	LRRC41	4.26949	6.75876	2.48927
Merged-chr1-44775449-1	chr1	44775374	44775524	-	RPS8	2.54119	5.02964	2.48845
Merged-chr15-69565222-1	chr15	69565147	69565297	+	DRAIC	5.44956	2.9615	-2.48806
Merged-chr1-43974960-2	chr1	43974885	43975035	+	ATP6V0B	8.75526	11.2411	2.48584
Merged-chr1-24323478-1	chr1	24323403	24323553	-	GRHL3	2.76022	5.24594	2.48573
Merged-chr10-23772855-2	chr10	23772780	23772930	+	KIAA1217	9.05373	11.5387	2.485
Merged-chr1-204411817-1	chr1	204411742	204411892	-	PPP1R15B	3.80827	6.292	2.48373
Merged-chr1-9162933-1	chr1	9162858	9163008	-	MIR34A	3.50382	5.98719	2.48337
Merged-chr1-44739862-1	chr1	44739787	44739937	+	KIF2C	5.83465	8.3169	2.48225
Merged-chr1-234610188-2	chr1	234610109	234610267	-	IRF2BP2	6.38443	8.86566	2.48123
Merged-chr10-101365035-2	chr10	101364960	101365110	-	BTRC	8.5552	11.0364	2.48116
Merged-chr1-151198552-1	chr1	151198477	151198627	+	PIP5K1A	4.39019	6.8669	2.47672
Merged-chr1-37807787-1	chr1	37807712	37807862	+	C1orf122	6.21017	8.6852	2.47503
Merged-chr10-119651572-1	chr10	119651497	119651647	+	BAG3	3.2517	5.72169	2.46999
Merged-chr14-55027598-1	chr14	55027523	55027673	+	SOCS4	5.41888	2.95262	-2.46626
Merged-chr1-110963952-1	chr1	110963877	110964027	-	LRIF1	5.34428	7.80952	2.46524
Merged-chr1-169869070-2	chr1	169868995	169869145	-	SCYL3	5.89215	8.35704	2.46489
Merged-chr1-221742089-1	chr1	221742014	221742164	-	DUSP10	3.88899	6.34725	2.45826
Merged-chr1-77979068-1	chr1	77978993	77979143	-	FUBP1	5.88942	8.34631	2.45689
Merged-chr1-154961731-1	chr1	154961656	154961806	-	PYGO2	2.94095	5.39784	2.45688
Merged-chr1-222644145-1	chr1	222644070	222644220	-	MIA3	2.94095	5.39784	2.45688
Merged-chr1-154116964-2	chr1	154116889	154117039	+	MIR5698	5.31054	7.76631	2.45577
Merged-chr1-61084696-1	chr1	61084621	61084771	+	NFIA	2.26492	4.72057	2.45565
Merged-chr8-123877236-1	chr8	123877161	123877311	+	FER1L6	2.26492	4.72057	2.45565
Merged-chr1-10472526-1	chr1	10472451	10472601	-	DFFA	2.26492	4.72057	2.45565
Merged-chr1-28643069-1	chr1	28642994	28643144	-	TAF12	5.14656	7.60186	2.45529
Merged-chr1-8525913-1	chr1	8525838	8525988	-	SNORD128	2.75289	5.20468	2.45179
Merged-chr1-1074307-1	chr1	1074232	1074382	-	RNF223	3.24562	5.69095	2.44533
Merged-chr13-44352956-1	chr13	44352881	44353031	+	SERP2	5.8972	3.45447	-2.44273
Merged-chr1-1375204-2	chr1	1375125	1375284	-	AURKAIP1	4.91721	7.35944	2.44223
Merged-chr1-222618106-1	chr1	222618031	222618181	+	MIA3	3.88451	6.32666	2.44215
Merged-chr1-38012734-1	chr1	38012659	38012809	+	UTP11	5.14218	7.58391	2.44172
Merged-chr1-53945574-2	chr1	53945499	53945649	-	HSPB11	3.70287	6.14391	2.44105
Merged-chr1-112619832-1	chr1	112619757	112619907	+	CAPZA1	5.45276	7.89221	2.43944
Merged-chr1-162497827-2	chr1	162497730	162497924	+	UHMK1	4.4369	6.87524	2.43834
Merged-chr1-26280053-1	chr1	26279978	26280128	+	SH3BGRL3	3.09914	5.53476	2.43562
Merged-chr1-27342022-1	chr1	27341947	27342097	+	SYTL1	3.09914	5.53476	2.43562
Merged-chr1-234373516-2	chr1	234373441	234373591	+	COA6	4.18605	6.61813	2.43209
Merged-chr6-31827737-2	chr6	31827662	31827812	+	HSPA1B	9.95895	12.3905	2.43155
Merged-chr1-40258194-1	chr1	40258119	40258269	+	ZMPSTE24	3.37207	5.80357	2.4315
Merged-chr1-155978592-2	chr1	155978517	155978667	-	ARHGEF2	3.37207	5.80357	2.4315
Merged-chr1-16686251-1	chr1	16686176	16686326	-	MIR3675	4.69432	7.12521	2.43089
Merged-chr1-165768868-2	chr1	165768793	165768943	-	TMCO1	7.81359	10.2431	2.42947
Merged-chr1-150268454-1	chr1	150268379	150268529	+	APH1A	3.23942	5.65955	2.42013
Merged-chr1-218285180-1	chr1	218285105	218285255	-	RRP15	3.96061	6.38032	2.41971
Merged-chr1-37554290-2	chr1	37554215	37554365	-	SNIP1	4.03743	6.45125	2.41382
Merged-chr1-121117292-1	chr1	121117217	121117367	-	HIST2H2BA	4.48504	6.89766	2.41263
Merged-chr1-45803612-1	chr1	45803537	45803687	+	MAST2	3.59432	6.00535	2.41103
Merged-chr1-146387448-1	chr1	146387373	146387523	+	RNVU1-18	4.10959	6.51881	2.40922
Merged-chr1-247104328-1	chr1	247104253	247104403	-	ZNF669	3.87535	6.28454	2.40919
Merged-chr1-211382771-1	chr1	211382696	211382846	+	LINC00467	5.38555	7.79376	2.40821
Merged-chr1-247210826-1	chr1	247210751	247210901	-	MIR3916	4.36944	6.77684	2.40741
Merged-chr1-207051399-1	chr1	207051324	207051474	-	YOD1	2.2567	4.66398	2.40729
Merged-chr1-32108056-1	chr1	32107981	32108131	+	KPNA6	5.80872	8.21439	2.40567
Merged-chr1-89996033-1	chr1	89995958	89996108	+	ZNF326	3.95618	6.3601	2.40392
Merged-chr1-31938354-2	chr1	31938267	31938441	-	PTP4A2	5.3836	7.78587	2.40227
Merged-chr1-243256103-2	chr1	243256027	243256179	+	SDCCAG8	4.4817	6.88327	2.40157
Merged-chr1-11908152-1	chr1	11908077	11908227	+	RNU5E-1	10.8811	13.2778	2.39664
Merged-chr4-138242252-2	chr4	138242175	138242329	-	SLC7A11	5.76087	8.15457	2.3937
Merged-chr11-113341647-1	chr11	113341572	113341722	+	TTC12	6.48855	4.0969	-2.39165
Merged-chr1-235067765-1	chr1	235067690	235067840	+	LINC01348	4.97982	7.37008	2.39026
Merged-chr1-23959823-2	chr1	23959748	23959898	+	PNRC2	6.8465	9.23568	2.38918
Merged-chr1-153616324-1	chr1	153616249	153616399	-	S100A14	5.86548	8.25146	2.38599
Merged-chr20-36607001-1	chr20	36606926	36607076	+	RAB5IF	3.36014	5.74439	2.38425
Merged-chr1-53238507-2	chr1	53238421	53238593	-	MAGOH	5.15858	7.54257	2.38399
Merged-chr1-226186741-1	chr1	226186666	226186816	-	ACBD3	4.36225	6.74546	2.38321
Merged-chr1-39129048-1	chr1	39128973	39129123	-	MACF1	2.73812	5.11864	2.38052
Merged-chr1-36386320-1	chr1	36386245	36386395	+	STK40	2.73812	5.11864	2.38052
Merged-chr1-45340414-1	chr1	45340339	45340489	-	MUTYH	2.73812	5.11864	2.38052
Merged-chr1-46303698-2	chr1	46303623	46303773	+	UQCRH	9.13565	11.5161	2.38044
Merged-chr1-182589256-1	chr1	182589181	182589331	-	RNASEL	3.86595	6.24112	2.37517
Merged-chr20-381054-1	chr20	380979	381129	+	TRIB3	6.94282	9.31629	2.37347
Merged-chr1-70205561-2	chr1	70205485	70205637	-	LRRC40	5.0495	7.42149	2.37199
Merged-chr1-161314381-2	chr1	161314306	161314456	+	SDHC	6.47272	8.84239	2.36966
Merged-chr1-151059573-2	chr1	151059498	151059648	-	CDC42SE1	4.81082	7.18031	2.36949
Merged-chr8-94643060-1	chr8	94642985	94643135	+	ESRP1	3.22659	5.59458	2.36799
Merged-chr1-153962133-1	chr1	153962058	153962208	-	MIR6737	2.51649	4.88374	2.36725
Merged-chr16-24844771-1	chr16	24844696	24844846	+	SLC5A11	2.51649	4.88374	2.36725
Merged-chr1-186375254-1	chr1	186375179	186375329	-	TPR	3.77466	6.13564	2.36098
Merged-chr2-235027735-1	chr2	235027660	235027810	+		3.35399	5.71385	2.35986
Merged-chr1-92832040-2	chr1	92831965	92832115	+	RPL5	6.38572	8.74441	2.35869
Merged-chr1-224511135-1	chr1	224511060	224511210	-	CNIH3	2.24732	4.60498	2.35767
Merged-chr1-64949261-1	chr1	64949186	64949336	-	JAK1	2.24732	4.60498	2.35767
Merged-chr1-60789589-1	chr1	60789514	60789664	+	LOC101926964	3.94312	6.29764	2.35452
Merged-chr1-117929583-2	chr1	117929508	117929658	-	GDAP2	4.62242	6.97588	2.35346
Merged-chr1-19210272-2	chr1	19210186	19210359	-	UBR4	3.57784	5.92649	2.34866
Merged-chr1-220272443-2	chr1	220272368	220272518	-	RAB3GAP2	4.22791	6.5757	2.34779
Merged-chr1-1231953-1	chr1	1231878	1232028	-	SDF4	4.35119	6.697	2.34581
Merged-chr1-219173869-1	chr1	219173794	219173944	+	LYPLAL1	3.67705	6.0221	2.34506
Merged-chr1-75786256-1	chr1	75786181	75786331	+	RABGGTB	2.72999	5.07356	2.34357
Merged-chr1-114780685-1	chr1	114780610	114780760	-	SIKE1	4.56952	6.91285	2.34333
Merged-chr1-169106323-1	chr1	169106248	169106398	+	ATP1B1	4.61922	6.96214	2.34292
Merged-chr6-27230640-1	chr6	27230565	27230715	-	PRSS16	7.0477	4.70508	-2.34263
Merged-chr1-66924990-1	chr1	66924915	66925065	+	MIER1	3.76956	6.11181	2.34225
Merged-chr1-228082722-1	chr1	228082647	228082797	+	ARF1	5.03959	7.3803	2.34071
Merged-chr1-170532164-2	chr1	170532088	170532241	+	GORAB	3.93842	6.27617	2.33776
Merged-chr1-212791777-2	chr1	212791702	212791852	-	NSL1	3.3477	5.68264	2.33494
Merged-chr3-9977179-2	chr3	9977104	9977254	-	EMC3-AS1	5.59982	7.93006	2.33023
Merged-chr6-26594869-2	chr6	26594794	26594944	+	ABT1	8.2883	5.96026	-2.32804
Merged-chr5-177086914-2	chr5	177086839	177086989	+	FGFR4	10.1937	7.869	-2.32466
Merged-chr1-16352473-1	chr1	16352398	16352548	-	FBXO42	2.50755	4.83173	2.32418
Merged-chr1-119711936-1	chr1	119711861	119712011	+	PHGDH	4.51114	6.83199	2.32085
Merged-chr1-150974844-1	chr1	150974769	150974919	-	CERS2	3.07135	5.39074	2.31939
Merged-chr15-54527222-2	chr15	54527146	54527298	+	UNC13C	3.07135	5.39074	2.31939
Merged-chr1-89995143-1	chr1	89995068	89995218	+	ZNF326	4.87784	7.19204	2.3142
Merged-chr1-61082621-2	chr1	61082546	61082696	+	NFIA	4.83656	7.15012	2.31356
Merged-chr1-19312326-2	chr1	19312251	19312401	+	SLC66A1	4.60946	6.92007	2.31062
Merged-chr1-120850985-1	chr1	120850910	120851060	-	RNVU1-19	4.39798	6.70569	2.30772
Merged-chr1-197179130-1	chr1	197179055	197179205	-	ZBTB41	2.23738	4.54357	2.30619
Merged-chr1-32291831-1	chr1	32291756	32291906	-	HDAC1	2.72156	5.02705	2.3055
Merged-chr1-45011345-1	chr1	45011270	45011420	-	HECTD3	2.72156	5.02705	2.3055
Merged-chr1-244653127-1	chr1	244653052	244653202	+	DESI2	3.56633	5.87136	2.30504
Merged-chr1-27773222-2	chr1	27773147	27773297	+	STX12	3.56633	5.87136	2.30504
Merged-chr1-88992629-2	chr1	88992554	88992704	-	RBMXL1	3.9288	6.23221	2.30341
Merged-chr1-43270665-2	chr1	43270590	43270740	+	TMEM125	3.84685	6.15002	2.30317
Merged-chr1-153728038-2	chr1	153727929	153728148	+	INTS3	3.84685	6.15002	2.30317
Merged-chr1-150697148-2	chr1	150697067	150697229	-	GOLPH3L	5.13276	7.4357	2.30293
Merged-chr14-75981133-2	chr14	75981058	75981208	-	TGFB3	7.53959	5.2417	-2.29789
Merged-chr1-210374270-1	chr1	210374195	210374345	-	HHAT	14.611	16.9078	2.29689
Merged-chr1-179877803-2	chr1	179877728	179877878	-	TOR1AIP2	4.14491	6.4347	2.28979
Merged-chr1-32394425-1	chr1	32394350	32394500	-	BSDC1	3.06391	5.35237	2.28846
Merged-chr1-109090773-2	chr1	109090698	109090848	+	TMEM167B	3.06391	5.35237	2.28846
Merged-chr1-32222392-1	chr1	32222317	32222467	+	TMEM234	4.07503	6.36348	2.28845
Merged-chr1-26169927-1	chr1	26169852	26170002	+	ZNF593	3.92388	6.20969	2.28581
Merged-chr1-241519711-1	chr1	241519636	241519786	-	FH	3.20615	5.49126	2.28511
Merged-chr1-206612464-1	chr1	206612389	206612539	-	EIF2D	3.20615	5.49126	2.28511
Merged-chr6-28673911-1	chr6	28673836	28673986	-	LINC00533	7.40198	5.11765	-2.28434
Merged-chr1-234608248-1	chr1	234608173	234608323	+	IRF2BP2	2.49818	4.77783	2.27966
Merged-chr1-233107771-1	chr1	233107696	233107846	-	NTPCR	2.49818	4.77783	2.27966
Merged-chr7-12066071-1	chr7	12065996	12066146	-	TMEM106B	2.49818	4.77783	2.27966
Merged-chr1-150487411-1	chr1	150487336	150487486	+	TARS2	4.54912	6.82446	2.27534
Merged-chr1-36397897-2	chr1	36397813	36397981	-	LSM10	4.44285	6.71407	2.27122
Merged-chr1-228457868-1	chr1	228457793	228457943	-	HIST3H2A	6.00264	8.27322	2.27058
Merged-chr1-209827995-2	chr1	209827920	209828070	+	UTP25	5.90751	8.17806	2.27055
Merged-chr1-147084756-1	chr1	147084681	147084831	-	RNVU1-8	6.14149	8.4114	2.26991
Merged-chr1-11934727-2	chr1	11934648	11934806	+	PLOD1	3.91889	6.18681	2.26792
Merged-chr1-112707127-2	chr1	112707052	112707202	-	RHOC	3.91889	6.18681	2.26792
Merged-chr1-227316219-1	chr1	227316144	227316294	+	CDC42BPA	2.71278	4.97903	2.26624
Merged-chr1-116278606-1	chr1	116278531	116278681	+	ATP1A1	2.71278	4.97903	2.26624
Merged-chr1-37692469-2	chr1	37692394	37692544	+	CDCA8	4.82182	7.08758	2.26576
Merged-chr1-93345907-1	chr1	93345832	93345982	+	DR1	2.89621	5.15554	2.25934
Merged-chr1-8817665-1	chr1	8817590	8817740	-	RERE	2.89621	5.15554	2.25934
Merged-chr1-161612712-1	chr1	161612637	161612787	+	HSPA7	4.86054	7.11878	2.25824
Merged-chr1-207868302-1	chr1	207868227	207868377	-	CD34	3.05624	5.31296	2.25672
Merged-chr1-145824203-2	chr1	145824112	145824294	+	POLR3C	3.32845	5.58481	2.25637
Merged-chr1-95072926-2	chr1	95072851	95073001	-	ALG14	3.32845	5.58481	2.25637
Merged-chr12-21526307-1	chr12	21526232	21526382	+	SPX	2.22759	4.47963	2.25203
Merged-chr1-30718772-1	chr1	30718697	30718847	+	MATN1-AS1	5.7359	7.98648	2.25058
Merged-chr5-179820905-2	chr5	179820830	179820980	+	SQSTM1	8.19322	10.4434	2.25019
Merged-chr1-88891564-2	chr1	88891489	88891639	-	GTF2B	4.26267	6.51245	2.24978
Merged-chr1-33036881-2	chr1	33036804	33036958	-	AK2	4.48967	6.73839	2.24872
Merged-chr1-1308597-2	chr1	1308522	1308672	+	PUSL1	3.83116	6.07754	2.24638
Merged-chr1-149927803-2	chr1	149927728	149927878	-	SF3B4	5.41769	7.66405	2.24636
Merged-chr9-137170081-1	chr9	137170006	137170156	-	LRRC26	6.28799	4.04351	-2.24448
Merged-chr1-109619841-2	chr1	109619762	109619921	+	AMPD2	4.06109	6.30044	2.23935
Merged-chr1-9539489-1	chr1	9539414	9539564	+	SLC25A33	3.54817	5.78442	2.23625
Merged-chr1-161021459-1	chr1	161021384	161021534	+	F11R	3.54817	5.78442	2.23625
Merged-chr16-14501706-1	chr16	14501631	14501781	-	PARN	2.48831	4.72191	2.23359
Merged-chr6-28747741-2	chr6	28747666	28747816	+	LINC00533	13.8592	11.6262	-2.233
Merged-chr15-43824884-1	chr15	43824809	43824959	+	MFAP1	5.08294	2.85489	-2.22805
Merged-chr1-86396283-2	chr1	86396208	86396358	-	ODF2L	5.85354	8.0775	2.22397
Merged-chr1-150629244-1	chr1	150629169	150629319	-	ENSA	2.88769	5.11092	2.22323
Merged-chr1-161749802-1	chr1	161749727	161749877	+	DUSP12	4.0563	6.27877	2.22247
Merged-chr1-6554525-2	chr1	6554450	6554600	-	NOL9	3.73761	5.95965	2.22204
Merged-chr1-67054115-2	chr1	67054036	67054195	-	SLC35D1	3.73761	5.95965	2.22204
Merged-chr1-235504440-2	chr1	235504350	235504531	-	B3GALNT2	3.73761	5.95965	2.22204
Merged-chr1-149812370-1	chr1	149812295	149812445	-	HIST2H2BF	8.87625	11.0979	2.22168
Merged-chr1-109548615-1	chr1	109548540	109548690	+	GNAI3	4.25414	6.4745	2.22036
Merged-chr1-193059374-1	chr1	193059299	193059449	-	UCHL5	3.64351	5.86052	2.21701
Merged-chr1-45012254-1	chr1	45012179	45012329	+	UROD	3.54185	5.75421	2.21236
Merged-chr1-227735316-2	chr1	227735228	227735405	-	JMJD4	3.43281	5.63969	2.20688
Merged-chr10-92240706-1	chr10	92240631	92240781	-	CPEB3	3.31434	5.51557	2.20123
Merged-chr1-246724395-2	chr1	246724303	246724487	+	SCCPDH	3.97685	6.17637	2.19952
Merged-chr1-21176893-2	chr1	21176818	21176968	-	EIF4G3	5.16519	7.36143	2.19625
Merged-chr1-225999322-1	chr1	225999247	225999397	-	SDE2	3.18454	5.38008	2.19554
Merged-chr3-186753213-2	chr3	186753129	186753298	+	EIF4A2	3.63738	5.83168	2.19431
Merged-chr7-76302675-2	chr7	76302600	76302750	+	HSPB1	8.90539	11.099	2.1936
Merged-chr1-193105430-2	chr1	193105355	193105505	-	GLRX2	6.33102	8.52418	2.19316
Merged-chr1-205632078-1	chr1	205632003	205632153	+	ELK4	3.04013	5.23076	2.19063
Merged-chr1-212559120-1	chr1	212559045	212559195	+	ATF3	3.04013	5.23076	2.19063
Merged-chr6-35346893-1	chr6	35346818	35346968	+	PPARD	3.04013	5.23076	2.19063
Merged-chr1-84574440-2	chr1	84574343	84574538	-	CTBS	3.04013	5.23076	2.19063
Merged-chr10-73414058-2	chr10	73413983	73414133	-	ANXA7	6.70406	8.89281	2.18875
Merged-chr1-111140247-1	chr1	111140172	111140322	+	CEPT1	3.53606	5.72338	2.18732
Merged-chr10-117264827-2	chr10	117264752	117264902	-	SLC18A2	3.53606	5.72338	2.18732
Merged-chr4-159684506-2	chr4	159684372	159684640	-	LINC02233	7.38916	5.20271	-2.18645
Merged-chr1-220748323-1	chr1	220748248	220748398	+	2023-03-02	2.87883	5.06489	2.18606
Merged-chr1-12356257-1	chr1	12356182	12356332	+	VPS13D	2.4779	4.6638	2.1859
Merged-chr1-227299953-1	chr1	227299878	227300028	+	CDC42BPA	2.4779	4.6638	2.1859
Merged-chr22-42070563-1	chr22	42070488	42070638	-	NAGA	8.02344	5.8391	-2.18433
Merged-chr1-222712503-2	chr1	222712428	222712578	-	AIDA	4.18063	6.36459	2.18395
Merged-chr1-74733011-1	chr1	74732936	74733086	-	CRYZ	3.97168	6.1528	2.18112
Merged-chr1-231241209-2	chr1	231241126	231241292	+	GNPAT	3.42594	5.60649	2.18055
Merged-chr9-128656696-1	chr9	128656621	128656771	-	WDR34	5.53492	3.35511	-2.17982
Merged-chr1-227318492-1	chr1	227318417	227318567	-	CDC42BPA	4.11277	6.29011	2.17734
Merged-chr1-26921756-2	chr1	26921681	26921831	+	NUDC	5.09173	7.26339	2.17165
Merged-chr1-156728745-2	chr1	156728670	156728821	-	ISG20L2	4.46723	6.63803	2.1708
Merged-chr1-155262313-2	chr1	155262191	155262435	-	SCAMP3	4.74993	6.91833	2.1684
Merged-chr1-39026350-1	chr1	39026275	39026425	+	NDUFS5	5.52335	7.6902	2.16685
Merged-chr1-8878686-2	chr1	8878611	8878761	-	ENO1	9.97576	12.1421	2.16629
Merged-chr7-100101397-1	chr7	100101322	100101472	-	AP4M1	5.51514	3.3496	-2.16554
Merged-chr1-24642835-1	chr1	24642760	24642910	-	SRRM1	3.17665	5.34097	2.16432
Merged-chr1-41862382-1	chr1	41862307	41862457	+	HIVEP3	3.17665	5.34097	2.16432
Merged-chr1-150293858-1	chr1	150293783	150293933	+	MRPS21	3.17665	5.34097	2.16432
Merged-chr1-24322523-1	chr1	24322448	24322598	+	GRHL3	3.17665	5.34097	2.16432
Merged-chr20-5119958-2	chr20	5119883	5120033	-	PCNA	9.44365	7.27989	-2.16376
Merged-chr1-52404602-2	chr1	52404527	52404677	+	PRPF38A	5.02	7.18275	2.16275
Merged-chr1-1891087-2	chr1	1891012	1891162	-	GNB1	3.5294	5.69183	2.16243
Merged-chr1-44355253-2	chr1	44355174	44355332	-	ERI3	3.96642	6.12882	2.1624
Merged-chr1-235128837-2	chr1	235128762	235128912	-	TOMM20	5.7079	7.86936	2.16147
Merged-chr1-161153978-2	chr1	161153903	161154053	+	UFC1	5.63974	7.79775	2.158
Merged-chr1-202927209-1	chr1	202927134	202927284	-	KLHL12	3.03165	5.18785	2.1562
Merged-chr14-100375475-1	chr14	100375400	100375550	-	WARS	3.41888	5.57249	2.15362
Merged-chr1-117606053-1	chr1	117605978	117606128	+	TENT5C	3.41888	5.57249	2.15362
Merged-chr1-185156921-2	chr1	185156846	185156996	-	TRMT1L	5.46837	7.62149	2.15312
Merged-chr1-212052046-2	chr1	212051971	212052121	-	RPL21P28	4.61011	6.76107	2.15096
Merged-chr1-235328168-2	chr1	235328093	235328243	-	ARID4B	5.24511	7.39573	2.15062
Merged-chr1-3650103-1	chr1	3650028	3650178	-	WRAP73	3.6247	5.77219	2.14749
Merged-chr7-7177341-2	chr7	7177266	7177416	+	C1GALT1	3.6247	5.77219	2.14749
Merged-chr1-153670987-2	chr1	153670912	153671062	-	ILF2	6.35796	8.50479	2.14684
Merged-chr1-154974371-2	chr1	154974292	154974450	-	SHC1	3.29942	5.4428	2.14338
Merged-chr1-110407694-2	chr1	110407619	110407769	-	LAMTOR5-AS1	6.50073	8.64162	2.1409
Merged-chr7-144256249-1	chr7	144256174	144256324	-	OR2A7	2.20391	4.3428	2.13889
Merged-chr1-160262487-1	chr1	160262412	160262562	-	DCAF8	2.20391	4.3428	2.13889
Merged-chr1-211258394-1	chr1	211258319	211258469	-	RCOR3	2.46747	4.60353	2.13605
Merged-chr12-119988762-1	chr12	119988687	119988837	-	BICDL1	2.46747	4.60353	2.13605
Merged-chr1-161765511-1	chr1	161765436	161765586	+	ATF6	2.46747	4.60353	2.13605
Merged-chr1-234611364-2	chr1	234611289	234611439	-	IRF2BP2	5.60964	7.74555	2.13592
Merged-chr1-230978861-2	chr1	230978786	230978936	-	TTC13	3.71367	5.84819	2.13452
Merged-chr10-130136391-2	chr10	130136316	130136466	+	GLRX3	4.65102	6.78407	2.13305
Merged-chr1-2228033-2	chr1	2227958	2228108	+	SKI	4.93842	7.07145	2.13303
Merged-chr1-178725303-1	chr1	178725228	178725378	+	RALGPS2	3.16849	5.30076	2.13227
Merged-chr1-179082073-2	chr1	179081995	179082151	+	TOR3A	3.16849	5.30076	2.13227
Merged-chr1-211259366-2	chr1	211259291	211259441	+	RCOR3	3.16849	5.30076	2.13227
Merged-chr12-95216200-1	chr12	95216125	95216275	+	FGD6	4.94642	2.81454	-2.13188
Merged-chr5-93807124-1	chr5	93807049	93807199	-	POU5F2	6.12943	4.00147	-2.12796
Merged-chr8-122694121-2	chr8	122694044	122694199	-	LINC01151	4.22767	6.35409	2.12641
Merged-chr1-180154869-1	chr1	180154794	180154944	+	QSOX1	3.41231	5.53771	2.1254
Merged-chr10-30542572-2	chr10	30542496	30542648	+	LYZL2	3.41231	5.53771	2.1254
Merged-chr1-93879176-2	chr1	93879099	93879254	-	DNTTIP2	3.79712	5.92029	2.12317
Merged-chr1-161399780-1	chr1	161399705	161399855	-	CFAP126	3.02284	5.14363	2.12079
Merged-chr1-20786667-2	chr1	20786591	20786744	-	HP1BP3	3.02284	5.14363	2.12079
Merged-chr1-25338321-2	chr1	25338233	25338409	+	TMEM50A	4.64735	6.76813	2.12079
Merged-chr6-26183761-2	chr6	26183686	26183836	+	HIST1H2BE	11.9417	9.82119	-2.12052
Merged-chr1-233615217-1	chr1	233615142	233615292	+	KCNK1	4.77698	6.89544	2.11846
Merged-chr16-48252223-1	chr16	48252148	48252298	+	ABCC11	5.82219	3.70456	-2.11762
Merged-chrX-154399018-1	chrX	154398943	154399093	+	RPL10	6.7434	4.62612	-2.11729
Merged-chr1-45686527-1	chr1	45686452	45686602	-	GPBP1L1	4.34152	6.4545	2.11298
Merged-chr1-37990078-2	chr1	37990003	37990153	-	SF3A3	4.34152	6.4545	2.11298
Merged-chr19-4909501-2	chr19	4909426	4909576	+	UHRF1	6.89455	4.7835	-2.11104
Merged-chr1-231338040-2	chr1	231337933	231338148	+	EXOC8	3.51558	5.62654	2.11096
Merged-chr1-2050475-1	chr1	2050400	2050550	+	PRKCZ	2.85997	4.96825	2.10827
Merged-chr1-156061205-2	chr1	156061130	156061280	+	RAB25	4.09282	6.20019	2.10737
Merged-chr1-21783092-2	chr1	21783017	21783167	-	USP48	3.95006	6.05432	2.10425
Merged-chr1-47333944-2	chr1	47333869	47334019	+	CMPK1	3.95006	6.05432	2.10425
Merged-chr1-40097219-2	chr1	40097116	40097322	-	PPT1	4.81321	6.91623	2.10301
Merged-chr1-145607988-2	chr1	145607913	145608063	+	GPR89A	3.16005	5.25941	2.09936
Merged-chr1-153990763-2	chr1	153990688	153990838	+	RPS27	12.7783	14.8771	2.0988
Merged-chr1-193059650-2	chr1	193059575	193059725	+	RO60	5.25858	7.35713	2.09855
Merged-chr1-85259648-2	chr1	85259567	85259729	-	C1orf52	3.4048	5.50201	2.09721
Merged-chr1-151540309-1	chr1	151540234	151540384	+	TUFT1	4.02056	6.11686	2.0963
Merged-chr1-2194772-2	chr1	2194697	2194848	-	FAAP20	4.02056	6.11686	2.0963
Merged-chr1-156282935-1	chr1	156282860	156283010	+	TMEM79	2.67403	4.76961	2.09559
Merged-chr1-225454893-1	chr1	225454818	225454968	-	LBR	2.67403	4.76961	2.09559
Merged-chr1-222712849-2	chr1	222712759	222712939	+	BROX	4.08819	6.1769	2.08871
Merged-chr1-232950625-2	chr1	232950548	232950702	+	NTPCR	4.44249	6.52962	2.08713
Merged-chr1-156767539-2	chr1	156767464	156767614	+	PRCC	5.09931	7.18532	2.08601
Merged-chr1-61294361-1	chr1	61294286	61294436	+	NFIA-AS1	2.45565	4.5405	2.08486
Merged-chr1-160112690-1	chr1	160112615	160112765	-	ATP1A2	2.45565	4.5405	2.08486
Merged-chr1-27726020-1	chr1	27725945	27726095	+	FAM76A	3.50839	5.59273	2.08434
Merged-chr1-151166144-2	chr1	151166069	151166219	+	SCNM1	3.9444	6.02857	2.08417
Merged-chr1-93614097-2	chr1	93614022	93614172	-	BCAR3	3.78483	5.86371	2.07888
Merged-chr1-120069668-2	chr1	120069588	120069749	-	NOTCH2	3.78483	5.86371	2.07888
Merged-chr1-155979709-1	chr1	155979634	155979784	-	ARHGEF2	2.19061	4.26944	2.07884
Merged-chr1-232625691-1	chr1	232625616	232625766	+	LINC01745	2.19061	4.26944	2.07884
Merged-chr1-247008057-1	chr1	247007982	247008132	-	ZNF695	2.19061	4.26944	2.07884
Merged-chr7-135148592-1	chr7	135148517	135148667	-	TMEM140	2.19061	4.26944	2.07884
Merged-chr1-166876264-2	chr1	166876189	166876339	-	TADA1	5.19209	7.27022	2.07812
Merged-chr14-49862849-2	chr14	49862774	49862924	-	RN7SL2	13.7843	11.7097	-2.0746
Merged-chr1-149886918-1	chr1	149886843	149886993	+	HIST2H2AC	9.55118	11.6254	2.07425
Merged-chr10-28928851-2	chr10	28928776	28928926	+	C10orf126	3.60454	5.67799	2.07345
Merged-chr1-154956103-2	chr1	154956024	154956182	-	PBXIP1	5.02787	7.10019	2.07232
Merged-chr1-161202367-1	chr1	161202292	161202442	+	NDUFS2	4.08287	6.15308	2.0702
Merged-chr4-109729249-2	chr4	109729174	109729324	-	PLA2G12A	4.08287	6.15308	2.0702
Merged-chr1-111449494-2	chr1	111449419	111449569	+	ATP5PB	8.25491	10.325	2.07013
Merged-chr1-224434797-1	chr1	224434722	224434872	-	WDR26	3.39707	5.4654	2.06833
Merged-chr1-207752086-2	chr1	207752011	207752161	+	CD46	7.30832	9.37464	2.06632
Merged-chr1-108692327-2	chr1	108692252	108692402	+	PRPF38B	4.38183	6.44364	2.06181
Merged-chr15-40764068-2	chr15	40763993	40764143	+	GCHFR	9.30381	7.2445	-2.05931
Merged-chr6-32894860-1	chr6	32894785	32894935	+	LOC100294145	4.84267	2.78345	-2.05922
Merged-chr1-11980446-1	chr1	11980371	11980521	+	MFN2	3.50101	5.55811	2.0571
Merged-chr1-31065717-1	chr1	31065642	31065792	-	PUM1	3.50101	5.55811	2.0571
Merged-chr1-149899597-2	chr1	149899522	149899672	+	BOLA1	4.98762	7.0423	2.05467
Merged-chr1-234997562-1	chr1	234997487	234997637	+	LOC101927851	5.32937	7.38009	2.05072
Merged-chr1-227735435-2	chr1	227735360	227735510	+	SNAP47	4.32315	6.37339	2.05024
Merged-chr1-86704895-1	chr1	86704820	86704970	+	SH3GLB1	2.66278	4.71225	2.04947
Merged-chr1-143699619-1	chr1	143699544	143699694	-	RNVU1-17	2.66278	4.71225	2.04947
Merged-chr1-42958868-1	chr1	42958793	42958943	-	SLC2A1	3.59748	5.64514	2.04767
Merged-chr1-28236125-2	chr1	28236049	28236202	+	ATP5IF1	7.55324	9.59951	2.04627
Merged-chr1-172532414-1	chr1	172532339	172532489	-	SUCO	3.3891	5.42784	2.03874
Merged-chr3-9423119-1	chr3	9423044	9423194	+	SETD5	4.07195	6.10417	2.03223
Merged-chr1-61742480-1	chr1	61742405	61742555	+	PATJ	2.44299	4.47471	2.03172
Merged-chr1-213051254-1	chr1	213051179	213051329	+	RPS6KC1	2.44299	4.47471	2.03172
Merged-chr1-52033781-1	chr1	52033706	52033856	-	KTI12	2.44299	4.47471	2.03172
Merged-chr11-67629930-2	chr11	67629846	67630015	-	NUDT8	6.93138	4.90005	-2.03132
Merged-chr1-152036972-1	chr1	152036897	152037047	-	S100A11	5.68796	7.71844	2.03048
Merged-chr1-150010671-2	chr1	150010542	150010801	-	OTUD7B	3.49341	5.52263	2.02922
Merged-chr1-156705583-2	chr1	156705508	156705658	-	CRABP2	10.7848	12.8135	2.02875
Merged-chr1-43367977-1	chr1	43367902	43368052	-	ELOVL1	3.85153	5.87836	2.02683
Merged-chr1-185317243-2	chr1	185317168	185317318	-	IVNS1ABP	3.85153	5.87836	2.02683
Merged-chr1-10211556-1	chr1	10211481	10211631	-	KIF1B	2.8393	4.86479	2.0255
Merged-chr15-44727072-2	chr15	44726997	44727147	+	LOC100419583	5.14474	7.17008	2.02534
Merged-chr1-204073153-2	chr1	204073078	204073228	+	SOX13	6.85388	8.87565	2.02177
Merged-chr1-16440713-2	chr1	16440638	16440788	+	NECAP2	4.57089	6.5903	2.01941
Merged-chr1-65420713-1	chr1	65420638	65420788	+	LEPROT	2.17608	4.19235	2.01627
Merged-chr1-146039312-1	chr1	146039237	146039387	-	RNVU1-6	2.17608	4.19235	2.01627
Merged-chr6-26189112-2	chr6	26189037	26189187	-	HIST1H4D	11.2916	9.27596	-2.0156
Merged-chr19-12890791-1	chr19	12890716	12890866	-	GCDH	4.7802	2.76496	-2.01524
Merged-chr1-228109299-1	chr1	228109224	228109374	-	MRPL55	6.50922	8.52441	2.0152
Merged-chr1-46340804-2	chr1	46340729	46340879	+	NSUN4	4.36795	6.38252	2.01457
Merged-chr10-31928814-2	chr10	31928739	31928889	-	ARHGAP12	4.06633	6.07906	2.01273
Merged-chr8-42271245-1	chr8	42271170	42271320	-	IKBKB	5.30062	3.28941	-2.01121
Merged-chr5-36301926-1	chr5	36301851	36302001	-	RANBP3L	5.30062	3.28941	-2.01121
Merged-chr17-78187051-2	chr17	78186976	78187126	-	TK1	8.33471	6.3239	-2.01081
Merged-chr12-56634451-1	chr12	56634376	56634526	+	BAZ2A	5.67522	3.66468	-2.01054
Merged-chr1-150321553-1	chr1	150321478	150321628	+	PRPF3	5.52257	7.53195	2.00938
Merged-chr1-201507123-1	chr1	201507048	201507198	-	CSRP1	3.38087	5.38926	2.00839
Merged-chr1-169893910-1	chr1	169893835	169893985	-	SCYL3	3.38087	5.38926	2.00839
Merged-chr1-172533069-2	chr1	172532994	172533144	+	SUCO	3.38087	5.38926	2.00839
Merged-chr1-15847812-1	chr1	15847737	15847887	+	SPEN	2.99466	5.00247	2.0078
Merged-chr1-20633478-1	chr1	20633403	20633553	+	PINK1	2.65086	4.65259	2.00173
Merged-chr1-43454815-1	chr1	43454740	43454890	+	HYI	2.65086	4.65259	2.00173
Merged-chr1-164559468-2	chr1	164559393	164559543	+	PBX1	5.28602	7.2872	2.00117
Merged-chr10-73601621-2	chr10	73601546	73601696	-	USP54	4.30863	6.30928	2.00066
Merged-chr1-203007236-1	chr1	203007161	203007311	-	LOC100506747	3.92112	5.92073	1.99961
Merged-chr12-10212877-2	chr12	10212802	10212952	+	GABARAPL1	3.92112	5.92073	1.99961
Merged-chr1-198937429-1	chr1	198937354	198937504	-	MIR181A1HG	6.102	8.09959	1.99759
Merged-chr1-22052711-2	chr1	22052636	22052786	+	CDC42	3.99261	5.98864	1.99603
Merged-chr10-14572118-2	chr10	14572034	14572203	-	FAM107B	6.01883	8.01331	1.99448
Merged-chr1-207823912-2	chr1	207823837	207823987	-	MIR29B2CHG	4.46632	6.46067	1.99434
Merged-chr1-32964813-1	chr1	32964738	32964888	-	RNF19B	3.13353	5.12781	1.99428
Merged-chrX-57591610-1	chrX	57591535	57591685	-	ZXDB	3.13353	5.12781	1.99428
Merged-chr1-154608202-1	chr1	154608127	154608277	-	ADAR	4.56308	6.55346	1.99038
Merged-chr1-154975086-1	chr1	154975011	154975161	+	CKS1B	5.71743	7.70701	1.98958
Merged-chr1-23562623-1	chr1	23562548	23562698	+	ID3	3.7585	5.74324	1.98475
Merged-chr1-234601906-1	chr1	234601831	234601981	+	IRF2BP2	4.77806	6.76227	1.9842
Merged-chr1-207053252-1	chr1	207053177	207053327	+	PFKFB2	4.81741	6.80064	1.98323
Merged-chr1-94237584-1	chr1	94237509	94237659	-	ARHGAP29	2.82814	4.81021	1.98206
Merged-chr17-75459688-2	chr17	75459612	75459765	+	TMEM94	3.83917	5.81981	1.98064
Merged-chr1-15836117-1	chr1	15836042	15836192	+	SPEN	3.91481	5.89238	1.97757
Merged-chr11-59144807-1	chr11	59144732	59144882	+	FAM111A	5.25359	3.27604	-1.97754
Merged-chr6-56642889-2	chr6	56642814	56642964	-	DST	3.37236	5.34962	1.97726
Merged-chr12-57520511-2	chr12	57520436	57520586	-	DDIT3	11.1194	13.0962	1.97675
Merged-chr1-248874347-1	chr1	248874272	248874422	+	ZNF692	4.55874	6.53465	1.97591
Merged-chr1-150579823-1	chr1	150579748	150579898	+	MCL1	2.43017	4.40597	1.9758
Merged-chr1-70411268-1	chr1	70411193	70411343	+	CTH	2.43017	4.40597	1.9758
Merged-chr1-233615907-1	chr1	233615832	233615982	+	KCNK1	2.43017	4.40597	1.9758
Merged-chr1-153963543-2	chr1	153963462	153963625	-	SLC39A1	5.96051	7.93384	1.97333
Merged-chr1-168178962-2	chr1	168178887	168179037	+	TIPRL	3.4775	5.4489	1.9714
Merged-chr21-26843071-2	chr21	26842994	26843148	-	ADAMTS1	4.11979	6.09053	1.97074
Merged-chr11-66278198-1	chr11	66278123	66278273	+	CNIH2	4.71445	2.74572	-1.96872
Merged-chr1-229271111-1	chr1	229271036	229271186	+	RAB4A	2.98416	4.95214	1.96798
Merged-chr19-47274423-1	chr19	47274348	47274498	+	INAFM1	5.91187	3.94392	-1.96795
Merged-chr3-183287751-2	chr3	183287656	183287847	+	B3GNT5	6.39327	8.35861	1.96533
Merged-chr6-26021649-2	chr6	26021574	26021724	+	HIST1H4A	7.20222	5.23739	-1.96483
Merged-chr6-28812146-1	chr6	28812071	28812221	-	LINC01623	6.3577	4.3932	-1.9645
Merged-chr1-229508474-1	chr1	229508399	229508549	+	LOC101927478	4.68787	6.64753	1.95966
Merged-chr1-190477538-1	chr1	190477463	190477613	-	BRINP3	3.83243	5.78951	1.95708
Merged-chr1-217631067-2	chr1	217630992	217631142	-	GPATCH2	5.24369	7.20007	1.95638
Merged-chr8-74173978-1	chr8	74173903	74174053	-	JPH1	2.63816	4.59043	1.95227
Merged-chr1-222107271-1	chr1	222107196	222107346	-	LINC02257	2.63816	4.59043	1.95227
Merged-chr22-46019590-1	chr22	46019515	46019665	+	LOC730668	2.63816	4.59043	1.95227
Merged-chr1-2548951-1	chr1	2548876	2549026	+	TNFRSF14	2.63816	4.59043	1.95227
Merged-chr1-28259241-1	chr1	28259166	28259316	-	SESN2	2.16012	4.11113	1.95102
Merged-chr1-117367462-1	chr1	117367387	117367537	+	MAN1A2	2.16012	4.11113	1.95102
Merged-chr1-33255643-2	chr1	33255565	33255721	+	ZNF362	6.16356	8.10995	1.94639
Merged-chr1-149939145-1	chr1	149939070	149939220	-	MTMR11	4.54988	6.49624	1.94636
Merged-chr7-100538816-1	chr7	100538741	100538891	-	AGFG2	4.68054	2.73519	-1.94535
Merged-chr13-41942824-1	chr13	41942749	41942899	-	VWA8	4.68054	2.73519	-1.94535
Merged-chr2-8571640-1	chr2	8571565	8571715	+	LINC01814	4.68054	2.73519	-1.94535
Merged-chr1-37474580-1	chr1	37474505	37474655	+	ZC3H12A	3.36355	5.30885	1.94531
Merged-chr1-966513-1	chr1	966438	966588	+	PLEKHN1	3.36355	5.30885	1.94531
Merged-chr1-27830814-1	chr1	27830739	27830889	+	PPP1R8	3.56715	5.50563	1.93848
Merged-chr1-1013497-1	chr1	1013422	1013572	+	ISG15	5.85885	7.79632	1.93747
Merged-chr1-103526018-1	chr1	103525943	103526093	+	RNPC3	2.81697	4.75371	1.93674
Merged-chr1-28249515-1	chr1	28249440	28249590	-	SESN2	2.81697	4.75371	1.93674
Merged-chr5-139389882-2	chr5	139389806	139389958	-	MZB1	6.66035	4.72361	-1.93673
Merged-chr1-156194110-2	chr1	156194028	156194192	+	SLC25A44	3.65858	5.59486	1.93628
Merged-chr1-24643302-2	chr1	24643227	24643377	+	SRRM1	4.87855	6.8125	1.93395
Merged-chr1-165631263-2	chr1	165631188	165631338	+	MGST3	3.82553	5.75855	1.93302
Merged-chr1-23743471-2	chr1	23743396	23743546	+	ELOA	4.72168	6.65425	1.93257
Merged-chr1-51297873-1	chr1	51297798	51297948	-	TTC39A	4.6796	6.61184	1.93224
Merged-chr10-102395678-2	chr10	102395603	102395753	+	NFKB2	3.90174	5.83391	1.93217
Merged-chr10-92574093-2	chr10	92574018	92574168	-	IDE	4.28811	6.21891	1.9308
Merged-chr1-154272645-2	chr1	154272566	154272724	+	HAX1	4.34398	6.27425	1.93027
Merged-chr1-155244659-2	chr1	155244584	155244734	-	GBA	4.34398	6.27425	1.93027
Merged-chr1-215567304-2	chr1	215567229	215567379	+	KCTD3	2.97313	4.90002	1.9269
Merged-chr1-228103316-2	chr1	228103232	228103400	-	C1orf35	2.97313	4.90002	1.9269
Merged-chr10-68332064-2	chr10	68331989	68332139	+	HNRNPH3	6.5977	8.52449	1.92679
Merged-chr6-26045384-2	chr6	26045309	26045459	+	HIST1H3C	10.8858	8.95954	-1.92625
Merged-chr11-59107237-1	chr11	59107162	59107312	+	FAM111B	4.64584	2.72434	-1.9215
Merged-chr1-233113177-1	chr1	233113102	233113252	+	NTPCR	2.41535	4.33384	1.91849
Merged-chr1-236796018-1	chr1	236795943	236796093	-	MTR	2.41535	4.33384	1.91849
Merged-chr2-216690852-1	chr2	216690777	216690927	-	IGFBP5	2.41535	4.33384	1.91849
Merged-chr1-36224104-1	chr1	36224029	36224179	-	THRAP3	2.41535	4.33384	1.91849
Merged-chr13-24221301-1	chr13	24221226	24221376	+	SPATA13-AS1	2.41535	4.33384	1.91849
Merged-chr3-49017688-1	chr3	49017613	49017763	-	DALRD3	6.08645	4.16934	-1.9171
Merged-chr1-155857222-1	chr1	155857147	155857297	-	GON4L	3.23924	5.1546	1.91536
Merged-chr9-73151865-2	chr9	73151790	73151940	+	ANXA1	3.23924	5.1546	1.91536
Merged-chr11-62613160-2	chr11	62613061	62613260	+	EML3	3.23924	5.1546	1.91536
Merged-chr1-150067811-1	chr1	150067736	150067886	+	VPS45	3.3544	5.2669	1.9125
Merged-chr1-64966550-2	chr1	64966474	64966626	-	JAK1	3.46053	5.37118	1.91065
Merged-chr1-230642495-2	chr1	230642406	230642585	+	COG2	3.55897	5.46851	1.90953
Merged-chr1-29230934-1	chr1	29230859	29231009	-	MECR	3.65082	5.55976	1.90894
Merged-chr1-1407248-2	chr1	1407172	1407325	-	MRPL20	3.81844	5.72689	1.90845
Merged-chr1-230868521-1	chr1	230868446	230868596	-	C1orf198	3.73745	5.64579	1.90834
Merged-chr1-26472450-1	chr1	26472375	26472525	+	HMGN2	3.73745	5.64579	1.90834
Merged-chr1-225777831-2	chr1	225777751	225777912	+	SRP9	6.19471	8.09601	1.9013
Merged-chr17-42459457-1	chr17	42459382	42459532	+	ATP6V0A1	2.62459	4.52557	1.90098
Merged-chr1-207394032-1	chr1	207393957	207394107	+	CR2	2.62459	4.52557	1.90098
Merged-chr11-66892278-1	chr11	66892203	66892353	-	PC	2.62459	4.52557	1.90098
Merged-chr12-14408490-1	chr12	14408415	14408565	+	ATF7IP	2.62459	4.52557	1.90098
Merged-chr1-156693518-1	chr1	156693443	156693593	+	CRABP2	5.55703	7.45135	1.89432
Merged-chr1-155934640-2	chr1	155934565	155934715	+	KHDC4	4.22012	6.1121	1.89198
Merged-chr3-189309857-1	chr3	189309782	189309932	+	TPRG1-AS2	5.51137	3.62008	-1.8913
Merged-chr16-54285124-1	chr16	54285049	54285199	-	IRX3	5.51137	3.62008	-1.8913
Merged-chr1-63523572-1	chr1	63523497	63523647	+	EFCAB7	2.8044	4.69474	1.89034
Merged-chr1-150364170-1	chr1	150364095	150364245	+	RPRD2	4.0961	5.98568	1.88958
Merged-chr3-155024203-1	chr3	155024128	155024278	+	MME	4.59221	2.70743	-1.88478
Merged-chr18-13542202-2	chr18	13542127	13542277	-	MIR4526	5.79738	3.91308	-1.88431
Merged-chr10-103890283-2	chr10	103890208	103890358	-	STN1	3.81117	5.69451	1.88335
Merged-chr1-153613113-2	chr1	153613015	153613212	-	S100A16	6.31501	8.19755	1.88253
Merged-chr1-154405582-1	chr1	154405507	154405657	+	IL6R	2.14316	4.02558	1.88241
Merged-chr1-93179585-1	chr1	93179510	93179660	-	TMED5	2.14316	4.02558	1.88241
Merged-chr1-224436231-1	chr1	224436156	224436306	+	CNIH3	2.14316	4.02558	1.88241
Merged-chr1-203305519-2	chr1	203305444	203305594	+	BTG2	5.45882	7.34045	1.88163
Merged-chr1-161422169-1	chr1	161422094	161422244	-	CFAP126	4.78638	6.66717	1.88078
Merged-chr1-31669979-2	chr1	31669879	31670080	+	PEF1	3.10237	4.98303	1.88066
Merged-chr1-58784384-1	chr1	58784309	58784459	+	JUN	3.2291	5.1083	1.8792
Merged-chr1-20787307-1	chr1	20787232	20787382	-	HP1BP3	3.2291	5.1083	1.8792
Merged-chr1-156457352-1	chr1	156457277	156457427	-	C1orf61	3.45158	5.33068	1.8791
Merged-chr1-151992578-1	chr1	151992503	151992653	-	S100A10	3.45158	5.33068	1.8791
Merged-chr1-182839349-2	chr1	182839274	182839424	+	DHX9	5.40844	7.28749	1.87905
Merged-chr1-45688188-2	chr1	45688106	45688271	+	TMEM69	4.38169	6.26066	1.87897
Merged-chr1-246566208-1	chr1	246566133	246566283	-	TFB2M	5.00258	6.8811	1.87853
Merged-chr1-52055189-2	chr1	52055113	52055266	-	TXNDC12	6.2859	8.16205	1.87615
Merged-chr1-40040742-2	chr1	40040667	40040818	+	CAP1	5.61766	7.4918	1.87414
Merged-chr1-26890283-1	chr1	26890208	26890358	-	GPN2	4.9291	6.79185	1.86275
Merged-chr12-6229021-2	chr12	6228946	6229096	-	CD9	8.89958	7.03859	-1.86099
Merged-chr5-177090436-1	chr5	177090361	177090511	+	FGFR4	5.08916	3.22864	-1.86051
Merged-chr1-244451913-1	chr1	244451838	244451988	-	ADSS	3.8809	5.74138	1.86048
Merged-chr1-223712616-1	chr1	223712541	223712691	+	CAPN2	2.39924	4.25809	1.85885
Merged-chr1-218480268-1	chr1	218480193	218480343	-	C1orf143	2.39924	4.25809	1.85885
Merged-chr1-219603466-1	chr1	219603391	219603541	+	ZC3H11B	2.39924	4.25809	1.85885
Merged-chr1-15603554-1	chr1	15603479	15603629	-	DDI2	2.39924	4.25809	1.85885
Merged-chr1-244835010-1	chr1	244834935	244835085	-	COX20	2.39924	4.25809	1.85885
Merged-chr1-160285146-1	chr1	160285071	160285221	-	PEX19	4.61395	6.47182	1.85787
Merged-chr1-146377070-1	chr1	146376995	146377145	+	RNVU1-18	3.80369	5.66137	1.85769
Merged-chr1-175543817-1	chr1	175543742	175543892	+	TNR	3.80369	5.66137	1.85769
Merged-chr1-234612595-1	chr1	234612520	234612670	-	IRF2BP2	4.99539	6.85031	1.85492
Merged-chr1-242147484-2	chr1	242147409	242147559	+	MAP1LC3C	4.14764	5.99702	1.84939
Merged-chr1-26698430-1	chr1	26698355	26698505	+	ARID1A	2.61	4.45775	1.84775
Merged-chr20-1325929-1	chr20	1325854	1326004	+	SDCBP2	2.61	4.45775	1.84775
Merged-chr1-1305074-1	chr1	1304999	1305149	-	SNORD167	2.61	4.45775	1.84775
Merged-chr1-147172747-1	chr1	147172672	147172822	+	CHD1L	2.61	4.45775	1.84775
Merged-chr17-18257276-1	chr17	18257201	18257351	-	FLII	4.53656	2.68969	-1.84687
Merged-chr1-17011928-2	chr1	17011853	17012003	-	ATP13A2	3.4423	5.28901	1.8467
Merged-chr3-189296082-1	chr3	189296007	189296157	-	TPRG1-AS2	5.74526	3.89964	-1.84562
Merged-chr1-226408073-2	chr1	226407982	226408165	-	PARP1	4.65341	6.49882	1.84541
Merged-chr1-151008461-1	chr1	151008386	151008536	+	PRUNE1	2.79103	4.63333	1.8423
Merged-chr1-15526869-1	chr1	15526794	15526944	+	DNAJC16	2.79103	4.63333	1.8423
Merged-chr1-207819195-1	chr1	207819120	207819270	+	LOC148696	2.79103	4.63333	1.8423
Merged-chr1-174022511-1	chr1	174022436	174022586	+	RC3H1	2.79103	4.63333	1.8423
Merged-chr1-45491140-1	chr1	45491065	45491215	-	TESK2	2.79103	4.63333	1.8423
Merged-chr1-200669876-1	chr1	200669801	200669951	-	DDX59	3.21851	5.06047	1.84196
Merged-chr1-209784721-1	chr1	209784646	209784796	+	C1orf74	3.09097	4.9314	1.84042
Merged-chr1-222589827-1	chr1	222589752	222589902	-	TAF1A-AS1	2.94995	4.78993	1.83998
Merged-chr1-56579404-1	chr1	56579329	56579479	-	PLPP3	2.94995	4.78993	1.83998
Merged-chr1-176207235-2	chr1	176207160	176207310	-	COP1	2.94995	4.78993	1.83998
Merged-chr22-49962574-2	chr22	49962499	49962649	+	MIR6821	5.23643	7.07623	1.83979
Merged-chr1-11805923-2	chr1	11805834	11806012	-	CLCN6	3.94709	5.78655	1.83947
Merged-chr9-12775020-2	chr9	12774945	12775095	+	LURAP1L	4.26081	6.097	1.83619
Merged-chr17-42678489-1	chr17	42678414	42678564	+	PLEKHH3	4.51754	2.68358	-1.83396
Merged-chr16-85688934-1	chr16	85688859	85689009	-	GINS2	4.51754	2.68358	-1.83396
Merged-chrX-150849268-2	chrX	150849193	150849343	+	CD99L2	8.70617	6.87311	-1.83306
Merged-chr1-37808208-1	chr1	37808133	37808283	-	YRDC	3.79599	5.62744	1.83145
Merged-chr1-205121986-2	chr1	205121900	205122072	-	RBBP5	4.80914	6.63794	1.82879
Merged-chr1-2391835-2	chr1	2391754	2391917	+	RER1	4.07757	5.90155	1.82397
Merged-chr7-149691259-2	chr7	149691184	149691334	-	KRBA1	11.3582	9.53439	-1.82386
Merged-chr1-234724992-1	chr1	234724917	234725067	+	LINC01132	4.55887	6.38198	1.82311
Merged-chr10-119080816-2	chr10	119080741	119080891	-	EIF3A	6.06351	7.88575	1.82224
Merged-chr14-20663291-1	chr14	20663216	20663366	-	ANG	7.4639	5.64184	-1.82206
Merged-chr14-68176125-1	chr14	68176050	68176200	-	RAD51B	5.03455	3.21263	-1.82193
Merged-chr10-9065570-2	chr10	9065495	9065645	-	LINC02676	9.16493	7.34368	-1.82125
Merged-chr14-49853914-2	chr14	49853839	49853989	-	RN7SL3	9.25613	7.43557	-1.82056
Merged-chr1-52726467-1	chr1	52726392	52726542	+	ZYG11B	3.53329	5.35116	1.81787
Merged-chr14-101964573-2	chr14	101964498	101964648	+	DYNC1H1	8.50649	10.3227	1.81623
Merged-chr1-204314280-2	chr1	204314205	204314355	-	PLEKHA6	5.36249	7.17474	1.81225
Merged-chr11-59058410-1	chr11	59058335	59058485	-	LOC283194	5.02058	3.2085	-1.81207
Merged-chr1-151763496-2	chr1	151763421	151763571	-	MRPL9	5.76329	7.57493	1.81164
Merged-chr1-21175210-1	chr1	21175135	21175285	+	EIF4G3	2.1233	3.93459	1.81129
Merged-chr1-52366205-1	chr1	52366130	52366280	-	CC2D1B	2.1233	3.93459	1.81129
Merged-chr1-26336447-1	chr1	26336372	26336522	-	CRYBG2	2.1233	3.93459	1.81129
Merged-chr5-122653688-1	chr5	122653613	122653763	+	LOC101927357	2.1233	3.93459	1.81129
Merged-chr1-171742062-1	chr1	171741987	171742137	-	VAMP4	2.1233	3.93459	1.81129
Merged-chr1-62436258-1	chr1	62436183	62436333	-	USP1	2.1233	3.93459	1.81129
Merged-chr22-31185309-1	chr22	31185234	31185384	+	RNF185	2.1233	3.93459	1.81129
Merged-chr10-16476003-2	chr10	16475928	16476078	+	PTER	4.41229	6.22315	1.81087
Merged-chr1-203007389-2	chr1	203007311	203007467	+	TMEM183A	3.86606	5.67615	1.81009
Merged-chr7-1160196-2	chr7	1160121	1160271	-	ZFAND2A	6.71803	8.52499	1.80696
Merged-chr1-224114111-1	chr1	224114036	224114186	+	FBXO28	3.20741	5.01102	1.80361
Merged-chr1-108746691-1	chr1	108746616	108746766	+	STXBP3	3.20741	5.01102	1.80361
Merged-chr22-35372183-2	chr22	35372108	35372258	+	HMOX1	3.20741	5.01102	1.80361
Merged-chr16-14630405-1	chr16	14630330	14630480	+	PARN	5.68196	3.88228	-1.79968
Merged-chr1-200738893-1	chr1	200738818	200738968	+	CAMSAP2	3.07896	4.87787	1.79891
Merged-chr11-113341311-1	chr11	113341236	113341386	-	TTC12	5.38299	3.5841	-1.79889
Merged-chr1-120176493-2	chr1	120176418	120176568	-	SEC22B	6.60093	8.39857	1.79764
Merged-chr16-54076304-2	chr16	54076229	54076379	+	FTO-IT1	5.9222	4.1254	-1.79679
Merged-chr1-93878604-1	chr1	93878529	93878679	-	DNTTIP2	2.3816	4.17831	1.79671
Merged-chr1-225924425-1	chr1	225924350	225924500	+	PYCR2	2.3816	4.17831	1.79671
Merged-chr1-167721982-1	chr1	167721907	167722057	+	MPZL1	2.3816	4.17831	1.79671
Merged-chr1-201955255-1	chr1	201955180	201955330	-	TIMM17A	2.93686	4.7316	1.79474
Merged-chr1-89524856-1	chr1	89524781	89524931	+	LRRC8B	2.93686	4.7316	1.79474
Merged-chr1-229626102-2	chr1	229626027	229626177	-	TAF5L	2.93686	4.7316	1.79474
Merged-chr1-169795052-2	chr1	169794965	169795140	+	C1orf112	2.93686	4.7316	1.79474
Merged-chr11-108929543-1	chr11	108929468	108929618	+	DDX10	2.59491	4.38693	1.79201
Merged-chr1-201195850-1	chr1	201195775	201195925	+	IGFN1	2.59491	4.38693	1.79201
Merged-chr1-44772643-1	chr1	44772568	44772718	+	RPS8	2.59491	4.38693	1.79201
Merged-chr17-66702842-1	chr17	66702767	66702917	+	MIR634	2.59491	4.38693	1.79201
Merged-chr15-52021203-1	chr15	52021128	52021278	-	MAPK6	2.77762	4.56932	1.7917
Merged-chr1-966978-1	chr1	966903	967053	-	PLEKHN1	2.77762	4.56932	1.7917
Merged-chr1-778613-1	chr1	778538	778688	-	LOC100288069	2.77762	4.56932	1.7917
Merged-chr1-224929692-2	chr1	224929617	224929767	+	DNAH14	3.93327	5.72307	1.7898
Merged-chr1-23691801-1	chr1	23691726	23691876	+	RPL11	4.12828	5.91316	1.78488
Merged-chr1-155129959-1	chr1	155129884	155130034	-	EFNA1	4.12828	5.91316	1.78488
Merged-chr1-236795292-1	chr1	236795217	236795367	+	MTR	4.86873	6.65004	1.78132
Merged-chr12-10674027-2	chr12	10673952	10674102	-	STYK1	3.42321	5.20204	1.77883
Merged-chr1-109076003-2	chr1	109075928	109076078	-	TAF13	4.06393	5.84251	1.77858
Merged-chr1-23980327-2	chr1	23980252	23980402	-	SRSF10	6.08086	7.85846	1.7776
Merged-chr1-52365444-1	chr1	52365369	52365519	+	CC2D1B	4.71547	6.49292	1.77745
Merged-chr1-224330118-1	chr1	224330043	224330193	-	NVL	3.7799	5.55704	1.77714
Merged-chr1-225882374-1	chr1	225882299	225882449	-	TMEM63A	3.7799	5.55704	1.77714
Merged-chr6-2999894-2	chr6	2999819	2999969	+	NQO2	6.60419	8.37768	1.77349
Merged-chr13-113493670-2	chr13	113493595	113493745	+	TMCO3	6.37198	8.14546	1.77348
Merged-chr4-102826860-2	chr4	102826773	102826948	-	UBE2D3	5.56523	7.33855	1.77332
Merged-chr1-152035324-1	chr1	152035249	152035399	+	S100A11	3.3139	5.08574	1.77184
Merged-chr1-235328570-1	chr1	235328495	235328645	+	GGPS1	3.3139	5.08574	1.77184
Merged-chr1-1324645-2	chr1	1324562	1324728	-	INTS11	3.3139	5.08574	1.77184
Merged-chr20-33686426-1	chr20	33686351	33686501	-	E2F1	4.96327	3.19148	-1.77179
Merged-chr1-203861603-2	chr1	203861528	203861678	+	SNRPE	7.32233	9.09208	1.76975
Merged-chr22-31249276-1	chr22	31249201	31249351	+	LIMK2	6.09321	4.32349	-1.76972
Merged-chr10-5488514-2	chr10	5488439	5488589	-	CALML5	3.69681	5.46651	1.76971
Merged-chr1-61078156-1	chr1	61078081	61078231	+	NFIA	4.18337	5.95273	1.76937
Merged-chr1-32650561-2	chr1	32650486	32650636	-	ZBTB8OS	4.3483	6.11637	1.76807
Merged-chr6-16947793-2	chr6	16947718	16947868	+	STMND1	4.62972	6.39697	1.76725
Merged-chr3-47281788-1	chr3	47281713	47281863	+	KIF9	4.41859	2.65136	-1.76724
Merged-chr6-27592898-1	chr6	27592823	27592973	-	LINC01012	5.63495	3.86931	-1.76564
Merged-chr1-119140417-2	chr1	119140342	119140492	+	WARS2-AS1	5.21414	6.97891	1.76477
Merged-chr1-161038920-1	chr1	161038845	161038995	-	TSTD1	3.92565	5.69021	1.76456
Merged-chr1-27914575-1	chr1	27914500	27914650	-	RPA2	3.60843	5.37013	1.7617
Merged-chr1-24413712-2	chr1	24413624	24413800	-	STPG1	3.06628	4.82231	1.75603
Merged-chr20-58252099-2	chr20	58252024	58252174	-	ANKRD60	4.53848	6.29433	1.75584
Merged-chr1-212285410-2	chr1	212285335	212285485	+	PPP2R5A	4.96487	6.71963	1.75476
Merged-chr22-28822944-1	chr22	28822869	28823019	-	XBP1	4.39799	2.64455	-1.75344
Merged-chr1-6579996-2	chr1	6579921	6580071	+	ZBTB48	3.51402	5.26708	1.75305
Merged-chr22-28818689-2	chr22	28818597	28818782	-	XBP1	5.6157	3.86397	-1.75172
Merged-chr1-149887963-1	chr1	149887888	149888038	-	HIST2H2AB	6.27351	8.0229	1.7494
Merged-chr10-72273965-2	chr10	72273849	72274082	+	DDIT4	5.15055	6.89559	1.74504
Merged-chr22-28823174-1	chr22	28823099	28823249	+	XBP1	5.60597	3.86128	-1.74469
Merged-chr1-150629577-1	chr1	150629502	150629652	-	ENSA	5.41704	7.16083	1.74379
Merged-chr1-151190197-2	chr1	151190122	151190272	-	VPS72	4.28719	6.02845	1.74126
Merged-chr14-20455010-1	chr14	20454935	20455085	-	OSGEP	4.91876	3.17813	-1.74064
Merged-chr2-135057041-1	chr2	135056966	135057116	+	RAB3GAP1	2.76219	4.50236	1.74016
Merged-chr18-54612461-1	chr18	54612386	54612536	+	DYNAP	2.76219	4.50236	1.74016
Merged-chr1-113904861-1	chr1	113904786	113904936	-	AP4B1	2.76219	4.50236	1.74016
Merged-chr22-42090162-1	chr22	42090087	42090237	+	NDUFA6	4.3771	2.63762	-1.73948
Merged-chr1-65254462-1	chr1	65254387	65254537	+	DNAJC6	2.10184	3.83791	1.73607
Merged-chr1-222105189-1	chr1	222105114	222105264	-	LINC02257	2.10184	3.83791	1.73607
Merged-chr1-23825428-1	chr1	23825353	23825503	-	HMGCL	2.10184	3.83791	1.73607
Merged-chr1-6625186-1	chr1	6625111	6625261	+	THAP3	2.10184	3.83791	1.73607
Merged-chr1-11681157-1	chr1	11681082	11681232	-	MAD2L2	2.10184	3.83791	1.73607
Merged-chr1-226815164-1	chr1	226815089	226815239	-	PSEN2	2.10184	3.83791	1.73607
Merged-chr9-132269740-1	chr9	132269665	132269815	-	SETX	2.10184	3.83791	1.73607
Merged-chr1-217089604-1	chr1	217089529	217089679	-	ESRRG	2.10184	3.83791	1.73607
Merged-chr6-3001917-1	chr6	3001842	3001992	-	NQO2	2.10184	3.83791	1.73607
Merged-chr1-149936879-1	chr1	149936804	149936954	-	MTMR11	2.57773	4.31231	1.73458
Merged-chr1-92299059-1	chr1	92298984	92299134	+	RPAP2	3.30324	5.03688	1.73364
Merged-chr1-235161250-1	chr1	235161175	235161325	-	RBM34	3.30324	5.03688	1.73364
Merged-chr1-31413214-2	chr1	31413111	31413318	+	SERINC2	3.30324	5.03688	1.73364
Merged-chr1-44986610-2	chr1	44986535	44986685	-	EIF2B3	3.30324	5.03688	1.73364
Merged-chr3-186806468-2	chr3	186806393	186806543	-	RFC4	7.26609	5.53253	-1.73356
Merged-chr1-19011166-1	chr1	19011091	19011241	-	IFFO2	2.36217	4.09408	1.73191
Merged-chr8-129753000-1	chr8	129752925	129753075	-	GSDMC	2.36217	4.09408	1.73191
Merged-chr1-226940050-1	chr1	226939975	226940125	-	COQ8A	2.36217	4.09408	1.73191
Merged-chr12-79706304-1	chr12	79706229	79706379	-	PAWR	2.36217	4.09408	1.73191
Merged-chr1-163321735-1	chr1	163321660	163321810	-	RGS5	2.36217	4.09408	1.73191
Merged-chr21-33761908-1	chr21	33761833	33761983	+	ITSN1	2.36217	4.09408	1.73191
Merged-chr17-15651645-2	chr17	15651570	15651720	-	TRIM16	7.56141	9.29213	1.73072
Merged-chr13-42048949-2	chr13	42048862	42049037	-	DGKH	5.58631	3.85581	-1.7305
Merged-chr2-86622509-1	chr2	86622434	86622584	+	RNF103	4.90362	3.17355	-1.73007
Merged-chr9-12817132-2	chr9	12817057	12817207	+	LURAP1L-AS1	5.38818	7.11802	1.72984
Merged-chr2-240896845-2	chr2	240896758	240896933	-	MAB21L4	6.65455	4.92685	-1.72771
Merged-chr19-47507029-1	chr19	47506954	47507104	-	NAPA	4.3559	2.63054	-1.72536
Merged-chr1-207963603-1	chr1	207963528	207963678	-	CD34	3.18348	4.90677	1.72328
Merged-chr2-169827454-2	chr2	169827379	169827529	+	UBR3	6.51063	8.23086	1.72023
Merged-chr1-244834469-1	chr1	244834394	244834544	+	COX20	3.76344	5.48298	1.71953
Merged-chr1-28369740-2	chr1	28369665	28369815	+	PHACTR4	3.5038	5.22312	1.71932
Merged-chr1-107683920-2	chr1	107683845	107683995	+	VAV3	3.5038	5.22312	1.71932
Merged-chr19-572248-1	chr19	572173	572323	-	BSG	4.8886	3.16949	-1.71911
Merged-chr22-24181487-2	chr22	24181412	24181562	+	SUSD2	6.36566	4.64732	-1.71834
Merged-chr1-31414750-1	chr1	31414675	31414825	-	SERINC2	3.05285	4.76457	1.71172
Merged-chr1-1273867-2	chr1	1273791	1273944	-	UBE2J2	3.05285	4.76457	1.71172
Merged-chr21-31559235-2	chr21	31559160	31559310	+	LOC150051	6.62964	4.92043	-1.70921
Merged-chr6-26047058-1	chr6	26046983	26047133	-	HIST1H3C	7.31335	5.60424	-1.70911
Merged-chr1-235328890-1	chr1	235328815	235328965	+	GGPS1	3.67934	5.38798	1.70865
Merged-chr1-173824673-1	chr1	173824598	173824748	+	DARS2	3.67934	5.38798	1.70865
Merged-chr6-26216921-2	chr6	26216846	26216996	+	HIST1H2AE	11.1259	9.4174	-1.70846
Merged-chr1-181033983-1	chr1	181033908	181034058	+	MR1	3.40166	5.10926	1.70759
Merged-chr17-30831985-2	chr17	30831905	30832065	+	ATAD5	5.25411	3.548	-1.70611
Merged-chr2-26970637-2	chr2	26970562	26970712	+	MAPRE3	4.73316	6.43885	1.70569
Merged-chr13-50357894-2	chr13	50357819	50357969	-	DLEU1-AS1	7.30696	5.60265	-1.70431
Merged-chr22-39520562-2	chr22	39520487	39520638	+	ATF4	10.8755	12.5791	1.70361
Merged-chr14-26842263-2	chr14	26842188	26842338	+	LINC02294	4.52221	6.22474	1.70252
Merged-chr1-77779656-1	chr1	77779581	77779731	+	MIGA1	3.83421	5.53592	1.7017
Merged-chr14-52707189-2	chr14	52707103	52707275	+	PSMC6	5.66925	7.36875	1.6995
Merged-chr1-147670474-1	chr1	147670399	147670549	-	ACP6	2.90809	4.60754	1.69944
Merged-chr1-151006874-1	chr1	151006799	151006949	-	MINDY1	2.90809	4.60754	1.69944
Merged-chr5-179837065-1	chr5	179836990	179837140	+	SQSTM1	2.90809	4.60754	1.69944
Merged-chr1-165698593-2	chr1	165698517	165698670	-	ALDH9A1	2.90809	4.60754	1.69944
Merged-chr10-76856391-2	chr10	76856316	76856466	-	KCNMA1-AS1	2.90809	4.60754	1.69944
Merged-chr1-167553762-1	chr1	167553687	167553837	-	CREG1	3.58896	5.28655	1.69759
Merged-chr1-150561528-1	chr1	150561453	150561603	+	MIR4257	3.58896	5.28655	1.69759
Merged-chr19-13152030-1	chr19	13151955	13152105	+	IER2	4.85749	3.16	-1.69749
Merged-chr16-85571256-1	chr16	85571181	85571331	+	GSE1	4.85749	3.16	-1.69749
Merged-chr3-197737227-1	chr3	197737152	197737302	+	RUBCN	4.3126	2.61597	-1.69662
Merged-chr10-74176763-2	chr10	74176688	74176838	+	ADK	6.50319	8.19922	1.69603
Merged-chr9-127970516-2	chr9	127970441	127970591	-	FAM102A	3.2913	4.98608	1.69478
Merged-chr1-151840154-2	chr1	151840079	151840229	-	C2CD4D	4.10021	5.79292	1.69271
Merged-chr1-197201271-1	chr1	197201196	197201346	-	CRB1	4.21638	5.90612	1.68974
Merged-chr15-52019952-2	chr15	52019877	52020027	+	MAPK6	5.27312	6.96269	1.68956
Merged-chr11-6474362-1	chr11	6474287	6474437	+	TRIM3	5.52565	3.83885	-1.68681
Merged-chr1-3747322-1	chr1	3747247	3747397	-	TP73-AS1	2.74557	4.43223	1.68666
Merged-chr1-206470469-1	chr1	206470394	206470544	+	IKBKE	2.74557	4.43223	1.68666
Merged-chr1-161118105-1	chr1	161118030	161118180	+	NIT1	2.74557	4.43223	1.68666
Merged-chr21-37463457-1	chr21	37463382	37463532	+	DYRK1A	2.74557	4.43223	1.68666
Merged-chr17-29177968-2	chr17	29177893	29178044	-	MYO18A	3.90142	5.5868	1.68538
Merged-chr1-225924278-1	chr1	225924203	225924353	-	PYCR2	3.49314	5.17778	1.68464
Merged-chr1-204288328-1	chr1	204288253	204288403	-	PLEKHA6	3.49314	5.17778	1.68464
Merged-chr10-103967115-2	chr10	103967036	103967195	+	SLK	3.49314	5.17778	1.68464
Merged-chr7-110534650-1	chr7	110534575	110534725	-	LRRN3	4.29046	2.60846	-1.682
Merged-chr1-228213662-2	chr1	228213587	228213737	-	OBSCN-AS1	4.03444	5.71642	1.68199
Merged-chr10-71851249-2	chr10	71851174	71851324	-	PSAP	11.0026	12.6839	1.68131
Merged-chr22-45413703-2	chr22	45413613	45413794	+	RIBC2	6.45935	4.77914	-1.68022
Merged-chr1-201154472-2	chr1	201154397	201154547	-	TMEM9	4.9755	6.6549	1.67939
Merged-chr6-51868688-2	chr6	51868613	51868763	-	PKHD1	7.01868	5.33976	-1.67893
Merged-chr1-93447041-1	chr1	93446966	93447116	+	FNBP1L	3.66964	5.34703	1.67739
Merged-chr8-144466942-2	chr8	144466852	144467032	+	KIFC2	3.66964	5.34703	1.67739
Merged-chr12-118016710-2	chr12	118016635	118016785	+	RFC5	8.20878	6.53167	-1.67712
Merged-chr11-65261962-1	chr11	65261887	65262037	+	POLA2	4.8257	3.15023	-1.67548
Merged-chr13-49401466-2	chr13	49401373	49401560	-	CAB39L	7.48336	5.80885	-1.67451
Merged-chr1-155140524-1	chr1	155140449	155140599	-	DPM3	2.55994	4.23385	1.67391
Merged-chr1-114511214-1	chr1	114511139	114511289	-	TRIM33	2.55994	4.23385	1.67391
Merged-chr1-44807509-1	chr1	44807434	44807584	+	TCTEX1D4	2.55994	4.23385	1.67391
Merged-chr1-174999383-1	chr1	174999308	174999458	-	CACYBP	2.55994	4.23385	1.67391
Merged-chr1-230750915-1	chr1	230750840	230750990	+	CAPN9	2.55994	4.23385	1.67391
Merged-chr1-31471848-1	chr1	31471773	31471923	+	LDC1P	2.55994	4.23385	1.67391
Merged-chr6-159789968-2	chr6	159789872	159790065	+	MRPL18	6.61652	8.29018	1.67365
Merged-chr1-70205704-2	chr1	70205614	70205794	+	SRSF11	3.82538	5.49858	1.6732
Merged-chr1-161530428-1	chr1	161530353	161530503	-	HSPA6	3.39013	5.06054	1.67041
Merged-chr1-211579161-1	chr1	211579086	211579236	-	SLC30A1	3.39013	5.06054	1.67041
Merged-chr3-189316334-2	chr3	189316248	189316420	-	TPRG1-AS2	9.01359	7.34328	-1.6703
Merged-chr12-109097576-1	chr12	109097501	109097651	+	UNG	4.26799	2.60079	-1.6672
Merged-chr21-36499980-1	chr21	36499905	36500055	-	CLDN14	4.26799	2.60079	-1.6672
Merged-chr1-25430340-1	chr1	25430265	25430415	+	MACO1	3.03857	4.70446	1.66589
Merged-chr1-28088610-1	chr1	28088535	28088685	-	EYA3	3.03857	4.70446	1.66589
Merged-chr1-35031690-2	chr1	35031615	35031765	-	ZMYM6	3.03857	4.70446	1.66589
Merged-chr1-156741088-2	chr1	156741013	156741163	-	MRPL24	4.41732	6.08312	1.6658
Merged-chr1-156153585-2	chr1	156153510	156153660	+	SEMA4A	4.97122	6.63675	1.66553
Merged-chr20-34703737-1	chr20	34703662	34703812	+	TP53INP2	4.80954	3.14523	-1.66431
Merged-chr1-156282807-1	chr1	156282732	156282882	-	SMG5	2.3406	4.00487	1.66427
Merged-chr1-42767030-1	chr1	42766955	42767105	-	P3H1	2.3406	4.00487	1.66427
Merged-chr1-241532350-1	chr1	241532275	241532425	+	KMO	2.3406	4.00487	1.66427
Merged-chr1-36156152-1	chr1	36156077	36156227	+	MAP7D1	2.3406	4.00487	1.66427
Merged-chr1-236524591-1	chr1	236524516	236524666	+	LGALS8-AS1	2.3406	4.00487	1.66427
Merged-chr3-153140536-2	chr3	153140445	153140628	-	RAP2B	3.5794	5.24287	1.66347
Merged-chr9-34458565-2	chr9	34458490	34458640	-	FAM219A	5.29079	6.9521	1.66131
Merged-chr14-75566591-1	chr14	75566516	75566666	+	FLVCR2	2.07627	3.73455	1.65827
Merged-chr1-241749248-1	chr1	241749173	241749323	-	WDR64	2.07627	3.73455	1.65827
Merged-chr20-44495524-1	chr20	44495449	44495599	+	TTPAL	2.07627	3.73455	1.65827
Merged-chr1-155979145-1	chr1	155979070	155979220	-	ARHGEF2	2.07627	3.73455	1.65827
Merged-chr1-248826799-1	chr1	248826724	248826874	+	MIR3124	2.07627	3.73455	1.65827
Merged-chr16-67226839-1	chr16	67226764	67226914	-	LRRC29	2.07627	3.73455	1.65827
Merged-chr9-94084478-1	chr9	94084403	94084553	+	PTPDC1	2.07627	3.73455	1.65827
Merged-chr1-235917496-1	chr1	235917421	235917571	-	LYST	2.07627	3.73455	1.65827
Merged-chr1-8194800-1	chr1	8194725	8194875	+	LINC01714	2.07627	3.73455	1.65827
Merged-chr6-13794308-1	chr6	13794233	13794383	-	MCUR1	2.07627	3.73455	1.65827
Merged-chr1-110963371-1	chr1	110963296	110963446	+	LRIF1	2.07627	3.73455	1.65827
Merged-chr1-8878889-1	chr1	8878814	8878964	+	ENO1-AS1	2.07627	3.73455	1.65827
Merged-chr17-39676237-2	chr17	39676102	39676373	-	PNMT	5.48372	3.82703	-1.65669
Merged-chr17-51153585-2	chr17	51153484	51153686	+	NME1-NME2	7.0782	5.42206	-1.65614
Merged-chr1-153977658-1	chr1	153977583	153977733	-	JTB	4.1486	5.80448	1.65589
Merged-chr1-156054840-1	chr1	156054765	156054915	+	LAMTOR2	3.27874	4.93344	1.6547
Merged-chr14-103522830-2	chr14	103522755	103522905	-	CKB	8.17881	6.52436	-1.65445
Merged-chr16-2467785-1	chr16	2467710	2467860	+	LOC729652	4.24518	2.59296	-1.65222
Merged-chr5-43039669-1	chr5	43039594	43039744	+	ANXA2R	4.24518	2.59296	-1.65222
Merged-chr16-67173953-2	chr16	67173877	67174030	+	NOL3	7.07068	5.42018	-1.65051
Merged-chr11-61792934-2	chr11	61792859	61793009	+	FEN1	6.27312	4.6236	-1.64952
Merged-chr1-235505096-1	chr1	235505021	235505171	+	B3GALNT2	2.89218	4.54137	1.64919
Merged-chr12-32708352-2	chr12	32708277	32708427	-	DNM1L	2.89218	4.54137	1.64919
Merged-chr1-222815063-2	chr1	222814983	222815144	+	DISP1	2.89218	4.54137	1.64919
Merged-chr1-26900539-1	chr1	26900464	26900614	+	GPATCH3	3.48284	5.13097	1.64813
Merged-chr1-160343372-2	chr1	160343283	160343461	+	NCSTN	3.48284	5.13097	1.64813
Merged-chr1-155227539-2	chr1	155227464	155227614	-	GBAP1	3.65956	5.30487	1.64531
Merged-chr16-54923305-1	chr16	54923230	54923380	+	CRNDE	5.16569	3.52213	-1.64356
Merged-chr19-571310-1	chr19	571235	571385	+	BSG	5.16569	3.52213	-1.64356
Merged-chr2-169695825-1	chr2	169695750	169695900	-	PHOSPHO2-KLHL23	4.77668	3.13502	-1.64166
Merged-chr22-24594772-2	chr22	24594697	24594847	+	LRRC75B	6.65886	5.01724	-1.64162
Merged-chr17-40287879-2	chr17	40287804	40287954	+	CDC6	6.96709	5.32676	-1.64033
Merged-chr1-54887195-2	chr1	54887120	54887270	-	DHCR24	5.33542	6.97502	1.6396
Merged-chr10-97498404-2	chr10	97498319	97498490	-	MMS19	5.02689	6.66554	1.63866
Merged-chr2-231708530-2	chr2	231708455	231708605	+	PTMA	8.11481	6.47769	-1.63712
Merged-chr1-16678345-1	chr1	16678270	16678420	-	MIR3675	6.25286	7.88883	1.63598
Merged-chr16-50505952-2	chr16	50505877	50506027	+	NKD1	6.53059	4.89488	-1.63571
Merged-chr10-75111647-2	chr10	75111556	75111738	+	SAMD8	3.37803	5.01013	1.6321
Merged-chr15-52252898-2	chr15	52252822	52252975	-	MIR1266	3.37803	5.01013	1.6321
Merged-chr1-58700062-1	chr1	58699987	58700137	-	MYSM1	2.72758	4.35865	1.63107
Merged-chr10-5094380-1	chr10	5094305	5094455	+	AKR1C3	2.72758	4.35865	1.63107
Merged-chr6-133569642-1	chr6	133569567	133569717	-	LINC01312	2.72758	4.35865	1.63107
Merged-chr1-52056314-2	chr1	52056239	52056389	+	BTF3L4	4.67113	6.30178	1.63065
Merged-chr4-140427648-2	chr4	140427573	140427723	-	CLGN	5.20059	6.83079	1.6302
Merged-chr12-131894644-2	chr12	131894569	131894719	+	ULK1	6.4836	8.11321	1.62961
Merged-chr1-235161324-2	chr1	235161249	235161399	+	RBM34	3.88396	5.51342	1.62946
Merged-chr1-46183402-1	chr1	46183327	46183477	+	LOC110117498-PIK3R3	3.56855	5.19781	1.62926
Merged-chr1-166489828-2	chr1	166489737	166489920	+	LINC01675	3.56855	5.19781	1.62926
Merged-chr1-241532966-1	chr1	241532891	241533041	-	KMO	4.49898	6.12615	1.62717
Merged-chr1-53014904-1	chr1	53014829	53014979	+	SCP2	5.02261	6.64745	1.62484
Merged-chr1-201955503-1	chr1	201955428	201955578	+	TIMM17A	5.02261	6.64745	1.62484
Merged-chr1-153634075-1	chr1	153634000	153634150	+	CHTOP	4.958	6.58081	1.6228
Merged-chr1-155308885-2	chr1	155308809	155308962	+	FDPS	6.41162	8.0332	1.62158
Merged-chr10-80079280-2	chr10	80079205	80079355	+	TMEM254	5.74216	7.36091	1.61875
Merged-chr1-43946966-1	chr1	43946891	43947041	+	IPO13	3.02333	4.6418	1.61846
Merged-chr1-167936031-1	chr1	167935956	167936106	-	MPC2	3.02333	4.6418	1.61846
Merged-chr1-93180724-2	chr1	93180649	93180799	+	CCDC18	3.02333	4.6418	1.61846
Merged-chr1-243255283-2	chr1	243255137	243255429	-	CEP170	3.02333	4.6418	1.61846
Merged-chr17-48048784-2	chr17	48048709	48048859	+	NFE2L1	5.49521	7.11337	1.61817
Merged-chr20-43667114-2	chr20	43667039	43667189	+	MYBL2	5.67121	4.05689	-1.61433
Merged-chr2-149007501-2	chr2	149007426	149007576	+	LYPD6B	7.33506	5.72134	-1.61372
Merged-chr1-7961717-1	chr1	7961642	7961792	+	PARK7	4.35175	5.96501	1.61326
Merged-chr7-7640021-2	chr7	7639946	7640096	-	UMAD1	6.93018	5.31745	-1.61273
Merged-chr1-25906419-1	chr1	25906344	25906494	-	STMN1	3.64907	5.26144	1.61237
Merged-chr1-17054114-2	chr1	17054039	17054189	-	SDHB	3.64907	5.26144	1.61237
Merged-chr12-4538907-2	chr12	4538832	4538982	+	RAD51AP1	6.73005	5.11805	-1.612
Merged-chr1-3796496-1	chr1	3796421	3796571	-	LRRC47	2.53922	4.15098	1.61176
Merged-chr1-40131243-1	chr1	40131168	40131318	+	RLF	2.53922	4.15098	1.61176
Merged-chr1-222589962-1	chr1	222589887	222590037	+	TAF1A-AS1	2.53922	4.15098	1.61176
Merged-chr1-228407196-1	chr1	228407121	228407271	+	TRIM11	2.53922	4.15098	1.61176
Merged-chr2-9555066-2	chr2	9554991	9555141	+	ADAM17	4.85283	6.46451	1.61168
Merged-chr1-114581613-1	chr1	114581538	114581688	-	BCAS2	3.47108	5.08259	1.61151
Merged-chr1-77219430-2	chr1	77219355	77219505	-	PIGK	4.24677	5.85705	1.61029
Merged-chrX-153723505-1	chrX	153723430	153723580	-	BCAP31	4.13335	5.7405	1.60715
Merged-chr16-82138398-1	chr16	82138323	82138473	-	MPHOSPH6	4.17458	2.56839	-1.60619
Merged-chr1-61082150-1	chr1	61082075	61082225	+	NFIA	4.70296	6.30881	1.60585
Merged-chr19-17859885-1	chr19	17859810	17859960	+	RPL18A	4.72576	3.12002	-1.60573
Merged-chr6-28729310-2	chr6	28729235	28729385	+	LINC00533	7.45529	5.85187	-1.60343
Merged-chr2-10122738-2	chr2	10122663	10122814	+	RRM2	7.005	5.40369	-1.60131
Merged-chr1-37595920-2	chr1	37595831	37596010	-	GNL2	3.87477	5.47525	1.60049
Merged-chr8-94642520-2	chr8	94642445	94642595	+	ESRP1	6.08757	7.68766	1.60009
Merged-chr1-43172286-1	chr1	43172211	43172361	-	EBNA1BP2	5.42038	7.01948	1.5991
Merged-chr16-83953240-2	chr16	83953165	83953315	+	OSGIN1	4.73928	6.33819	1.59891
Merged-chr18-12658075-2	chr18	12658000	12658150	-	SPIRE1	4.73928	6.33819	1.59891
Merged-chr6-26272934-2	chr6	26272859	26273009	+	HIST1H2BI	12.2995	10.7019	-1.5976
Merged-chr1-52055301-1	chr1	52055226	52055376	+	TXNDC12	2.87505	4.4721	1.59706
Merged-chr1-109042106-1	chr1	109042031	109042181	-	WDR47	2.87505	4.4721	1.59706
Merged-chr10-113854106-1	chr10	113854031	113854181	-	DCLRE1A	2.87505	4.4721	1.59706
Merged-chr10-11539718-2	chr10	11539642	11539795	+	USP6NL	2.87505	4.4721	1.59706
Merged-chr20-58072165-1	chr20	58072090	58072240	-	LINC01742	4.70845	3.11452	-1.59393
Merged-chr17-38749792-1	chr17	38749717	38749867	-	LOC100287808	5.39593	3.80202	-1.59391
Merged-chr7-143132077-2	chr7	143132002	143132152	+	PIP	5.64249	4.0489	-1.59359
Merged-chr11-33161732-2	chr11	33161657	33161807	+	CSTF3-DT	5.64249	4.0489	-1.59359
Merged-chr1-6784551-1	chr1	6784476	6784626	-	CAMTA1-DT	2.31716	3.91033	1.59316
Merged-chr1-62622159-1	chr1	62622084	62622234	+	ANGPTL3	2.31716	3.91033	1.59316
Merged-chr10-69630279-1	chr10	69630204	69630354	+	FAM241B	2.31716	3.91033	1.59316
Merged-chr1-223845981-1	chr1	223845906	223846056	-	TP53BP2	2.31716	3.91033	1.59316
Merged-chr1-247331857-1	chr1	247331782	247331932	-	ZNF496	2.31716	3.91033	1.59316
Merged-chr2-36931206-1	chr2	36931131	36931281	-	STRN	2.31716	3.91033	1.59316
Merged-chr1-43650506-1	chr1	43650431	43650581	+	KDM4A	2.31716	3.91033	1.59316
Merged-chr1-1724327-1	chr1	1724252	1724402	-	CDK11A	4.06891	5.66143	1.59251
Merged-chr16-48247497-2	chr16	48247383	48247612	-	ABCC11	8.95667	7.36421	-1.59246
Merged-chr1-91021965-1	chr1	91021890	91022040	-	ZNF644	3.14275	4.73516	1.59241
Merged-chr1-218345336-1	chr1	218345261	218345411	+	TGFB2	3.14275	4.73516	1.59241
Merged-chr1-234958291-1	chr1	234958216	234958366	+	LOC101927851	3.14275	4.73516	1.59241
Merged-chr13-27477481-2	chr13	27477406	27477556	+	MTIF3	4.77468	6.36696	1.59227
Merged-chr1-171781674-1	chr1	171781599	171781749	+	EEF1AKNMT	3.36614	4.95791	1.59177
Merged-chr1-1272772-1	chr1	1272697	1272847	+	UBE2J2	3.36614	4.95791	1.59177
Merged-chr1-154936873-2	chr1	154936798	154936948	-	PMVK	4.34491	5.93635	1.59144
Merged-chr16-82170224-2	chr16	82170149	82170299	-	MPHOSPH6	6.90076	5.31003	-1.59073
Merged-chr2-122540212-1	chr2	122540137	122540287	+	LINC01826	4.15028	2.55982	-1.59046
Merged-chr4-69214747-1	chr4	69214672	69214822	-	UGT2B11	4.15028	2.55982	-1.59046
Merged-chr9-18540353-2	chr9	18540278	18540428	-	MIR3152	11.4854	13.0752	1.58982
Merged-chr1-100249834-1	chr1	100249759	100249909	-	DBT	3.93952	5.52757	1.58806
Merged-chr4-68670653-2	chr4	68670577	68670729	-	UGT2B15	5.63278	4.04619	-1.58659
Merged-chr14-68167414-2	chr14	68167339	68167489	-	RAD51B	6.58228	4.99756	-1.58471
Merged-chr1-16904794-1	chr1	16904719	16904869	-	RNU1-1	3.79695	5.3803	1.58335
Merged-chr1-107688485-1	chr1	107688410	107688560	-	VAV3	3.79695	5.3803	1.58335
Merged-chr1-236523423-1	chr1	236523348	236523498	+	LGALS8	3.63814	5.21665	1.57851
Merged-chr10-75210807-2	chr10	75210731	75210884	+	VDAC2	4.28953	5.86731	1.57777
Merged-chr19-49388269-2	chr19	49388194	49388344	+	CCDC155	5.37311	3.79546	-1.57766
Merged-chr1-66930270-1	chr1	66930195	66930345	+	MIER1	2.04696	3.62365	1.57669
Merged-chr20-47392915-1	chr20	47392840	47392990	+	LINC01754	2.04696	3.62365	1.57669
Merged-chr1-52055815-1	chr1	52055740	52055890	+	TXNDC12	2.04696	3.62365	1.57669
Merged-chr5-172782838-1	chr5	172782763	172782913	+	DUSP1	2.04696	3.62365	1.57669
Merged-chr1-61141653-1	chr1	61141578	61141728	-	NFIA	2.04696	3.62365	1.57669
Merged-chr1-11736150-1	chr1	11736075	11736225	+	AGTRAP	2.04696	3.62365	1.57669
Merged-chr1-45687357-1	chr1	45687282	45687432	+	GPBP1L1	4.00134	5.57796	1.57662
Merged-chr3-129674219-1	chr3	129674144	129674294	+	TMCC1	4.12559	2.55105	-1.57454
Merged-chr7-16646922-1	chr7	16646847	16646997	-	BZW2	4.12559	2.55105	-1.57454
Merged-chr13-34348043-2	chr13	34347968	34348118	+	LINC02343	8.22629	6.65231	-1.57398
Merged-chr1-212284688-1	chr1	212284613	212284763	-	LINC02608	3.45875	5.03253	1.57378
Merged-chr1-88684309-2	chr1	88684198	88684420	+	PKN2	3.45875	5.03253	1.57378
Merged-chr1-147928391-1	chr1	147928316	147928466	+	GPR89B	2.70799	4.28124	1.57325
Merged-chr1-145425622-1	chr1	145425547	145425697	-	NBPF20	2.70799	4.28124	1.57325
Merged-chr1-231241175-1	chr1	231241100	231241250	-	C1orf131	2.70799	4.28124	1.57325
Merged-chr1-31154933-2	chr1	31154840	31155027	-	NKAIN1	2.70799	4.28124	1.57325
Merged-chr6-43627474-2	chr6	43627379	43627569	+	GTPBP2	4.57021	6.14243	1.57221
Merged-chr17-75011975-2	chr17	75011900	75012050	-	MRPL58	6.16678	4.59545	-1.57133
Merged-chr9-117400602-2	chr9	117400527	117400677	+	ASTN2	5.36156	3.79212	-1.56944
Merged-chr1-31934798-1	chr1	31934723	31934873	-	PTP4A2	3.00766	4.57658	1.56892
Merged-chr1-150562132-1	chr1	150562057	150562207	-	MIR4257	3.00766	4.57658	1.56892
Merged-chr1-241640325-2	chr1	241640250	241640400	-	OPN3	3.00766	4.57658	1.56892
Merged-chr1-207051574-1	chr1	207051499	207051649	-	YOD1	3.00766	4.57658	1.56892
Merged-chr20-25407726-2	chr20	25407648	25407804	+	GINS1	8.87578	7.31042	-1.56536
Merged-chr9-137070557-2	chr9	137070482	137070632	-	SAPCD2	8.56824	7.00324	-1.565
Merged-chr1-11479156-2	chr1	11479080	11479232	+	DISP3	3.71447	5.27899	1.56451
Merged-chr19-47244200-2	chr19	47244121	47244279	-	BBC3	3.71447	5.27899	1.56451
Merged-chr17-61863521-2	chr17	61863446	61863596	-	BRIP1	5.81041	4.24728	-1.56313
Merged-chr1-148334765-1	chr1	148334690	148334840	-	MIR5087	6.50773	8.0708	1.56307
Merged-chr10-84139509-2	chr10	84139434	84139584	+	GHITM	7.69446	9.2574	1.56294
Merged-chr19-14136582-2	chr19	14136507	14136657	-	ASF1B	7.26678	5.70433	-1.56246
Merged-chr19-1592331-2	chr19	1592256	1592406	-	MBD3	6.42962	4.86869	-1.56093
Merged-chr10-100286352-2	chr10	100286277	100286427	-	BLOC1S2	4.38519	5.94594	1.56074
Merged-chr11-308106-2	chr11	308031	308181	+	IFITM2	8.09397	6.53411	-1.55986
Merged-chr7-149377586-1	chr7	149377511	149377661	-	ZNF777	4.10048	2.54207	-1.55841
Merged-chrX-72239166-1	chrX	72239091	72239241	+	ERCC6L	4.10048	2.54207	-1.55841
Merged-chr19-4909966-1	chr19	4909891	4910041	-	UHRF1	4.10048	2.54207	-1.55841
Merged-chr17-68294455-1	chr17	68294380	68294530	+	ARSG	4.65527	3.09745	-1.55782
Merged-chr17-48107909-1	chr17	48107834	48107984	+	SNX11	4.65527	3.09745	-1.55782
Merged-chr7-87152331-1	chr7	87152256	87152406	-	LOC101927420	5.04337	3.4856	-1.55777
Merged-chr15-55408300-2	chr15	55408219	55408381	-	CCPG1	5.84936	7.4026	1.55324
Merged-chr1-227319370-1	chr1	227319295	227319445	-	CDC42BPA	3.3526	4.90373	1.55113
Merged-chr15-40695161-2	chr15	40695086	40695236	+	RAD51	5.97624	4.42593	-1.55031
Merged-chr1-234962275-2	chr1	234962200	234962350	+	LOC101927851	5.58248	7.13034	1.54786
Merged-chr1-116571000-1	chr1	116570925	116571075	-	CD58	2.51634	4.06326	1.54693
Merged-chr14-58465668-1	chr14	58465593	58465743	+	KIAA0586	2.51634	4.06326	1.54693
Merged-chr1-26900465-1	chr1	26900390	26900540	-	GPATCH3	2.51634	4.06326	1.54693
Merged-chr1-211258997-1	chr1	211258922	211259072	-	RCOR3	2.51634	4.06326	1.54693
Merged-chr1-152034861-1	chr1	152034786	152034936	+	S100A11	2.51634	4.06326	1.54693
Merged-chr4-112636891-2	chr4	112636808	112636975	-	LARP7	6.27867	4.73187	-1.5468
Merged-chr22-40397230-1	chr22	40397155	40397305	+	SGSM3	4.63711	3.09157	-1.54554
Merged-chr17-7307996-1	chr17	7307921	7308071	+	EIF5A	5.32634	3.78191	-1.54443
Merged-chrX-66919632-2	chrX	66919557	66919707	+	EDA2R	5.32634	3.78191	-1.54443
Merged-chr1-207869166-1	chr1	207869091	207869241	-	CD34	2.85652	4.39945	1.54292
Merged-chr7-135663112-2	chr7	135663037	135663187	-	STMP1	2.85652	4.39945	1.54292
Merged-chr2-39124366-1	chr2	39124291	39124441	-	SOS1	4.07494	2.53286	-1.54208
Merged-chr22-35400135-2	chr22	35400053	35400217	+	MCM5	7.16607	5.62513	-1.54094
Merged-chr1-182391341-2	chr1	182391266	182391416	-	GLUL	3.85537	5.39571	1.54034
Merged-chr14-20657563-2	chr14	20657488	20657638	-	OR6S1	8.3847	6.84511	-1.53958
Merged-chr1-11909930-1	chr1	11909855	11910005	-	RNU5E-1	5.42605	6.96482	1.53877
Merged-chr10-28677523-2	chr10	28677448	28677598	+	BAMBI	6.94809	8.48372	1.53563
Merged-chr1-205750207-1	chr1	205750132	205750282	-	NUCKS1	6.0676	7.60276	1.53516
Merged-chr1-205813179-2	chr1	205813085	205813273	-	SLC41A1	3.44578	4.98068	1.5349
Merged-chr7-21617380-2	chr7	21617305	21617455	+	DNAH11	5.11463	6.64939	1.53477
Merged-chr1-155135838-2	chr1	155135753	155135924	+	SLC50A1	4.55775	6.09061	1.53285
Merged-chr16-1379652-2	chr16	1379577	1379727	-	UNKL	5.30341	6.8362	1.53279
Merged-chr1-234602957-1	chr1	234602882	234603032	+	IRF2BP2	4.27515	5.80554	1.53039
Merged-chr3-32001705-2	chr3	32001630	32001780	+	OSBPL10	3.92072	5.45055	1.52983
Merged-chr6-26577100-2	chr6	26577025	26577175	+	LOC105374988	5.55263	4.02366	-1.52896
Merged-chr6-27139282-2	chr6	27139207	27139357	+	HIST1H4I	10.8448	9.31721	-1.52757
Merged-chr6-27293891-2	chr6	27293816	27293966	+	POM121L2	8.19958	6.67326	-1.52631
Merged-chr1-31644885-1	chr1	31644810	31644960	-	PEF1	3.2374	4.76309	1.52569
Merged-chr1-15976101-1	chr1	15976026	15976176	-	ZBTB17	3.2374	4.76309	1.52569
Merged-chr1-43285586-1	chr1	43285511	43285661	-	C1orf210	3.2374	4.76309	1.52569
Merged-chr1-8703384-2	chr1	8703304	8703465	-	RERE	3.2374	4.76309	1.52569
Merged-chr1-9910219-2	chr1	9910110	9910329	-	CTNNBIP1	3.2374	4.76309	1.52569
Merged-chr1-43358981-2	chr1	43358906	43359056	+	CDC20	3.2374	4.76309	1.52569
Merged-chr1-202889136-1	chr1	202889061	202889211	-	RABIF	4.16345	5.68506	1.52161
Merged-chr1-223846126-1	chr1	223846051	223846201	+	TP53BP2	3.5329	5.05351	1.5206
Merged-chr1-108747400-1	chr1	108747325	108747475	-	STXBP3	3.5329	5.05351	1.5206
Merged-chr1-53196800-2	chr1	53196725	53196875	+	CPT2	3.5329	5.05351	1.5206
Merged-chr12-127810113-2	chr12	127810038	127810188	-	LINC02393	3.5329	5.05351	1.5206
Merged-chr1-156591787-2	chr1	156591696	156591878	+	NAXE	3.5329	5.05351	1.5206
Merged-chr12-56118002-1	chr12	56117927	56118077	-	ZC3H10	4.60009	3.07949	-1.5206
Merged-chr1-175023435-2	chr1	175023360	175023510	-	MRPS14	5.69371	7.21415	1.52044
Merged-chr1-169485944-2	chr1	169485869	169486019	-	SLC19A2	3.9831	5.50328	1.52018
Merged-chr17-35448764-2	chr17	35448689	35448840	-	SLFN13	7.0617	5.54211	-1.5196
Merged-chr1-32336230-2	chr1	32336155	32336305	-	MARCKSL1	4.50998	6.02858	1.5186
Merged-chr1-150629351-1	chr1	150629276	150629426	+	ENSA	2.29089	3.80922	1.51833
Merged-chr1-184754646-1	chr1	184754571	184754721	-	EDEM3	2.29089	3.80922	1.51833
Merged-chr1-116376572-1	chr1	116376497	116376647	-	ATP1A1	2.29089	3.80922	1.51833
Merged-chr1-218487920-1	chr1	218487845	218487995	+	C1orf143	2.29089	3.80922	1.51833
Merged-chr10-6401936-1	chr10	6401861	6402011	-	LINC02656	2.29089	3.80922	1.51833
Merged-chr1-145824008-1	chr1	145823933	145824083	-	RNF115	2.99003	4.50807	1.51804
Merged-chr1-220094127-1	chr1	220094052	220094202	+	IARS2	2.99003	4.50807	1.51804
Merged-chr1-148679746-1	chr1	148679671	148679821	-	NOTCH2NLB	2.99003	4.50807	1.51804
Merged-chr15-64381440-2	chr15	64381365	64381516	-	PCLAF	7.45872	5.94508	-1.51364
Merged-chr1-145927597-1	chr1	145927522	145927672	+	RBM8A	4.21665	5.73008	1.51343
Merged-chr1-218496837-1	chr1	218496762	218496912	+	C1orf143	2.68655	4.19961	1.51305
Merged-chr3-9396311-1	chr3	9396236	9396386	-	THUMPD3-AS1	2.68655	4.19961	1.51305
Merged-chr10-63265321-1	chr10	63265246	63265396	+	JMJD1C	2.68655	4.19961	1.51305
Merged-chr1-235502802-1	chr1	235502727	235502877	+	B3GALNT2	2.68655	4.19961	1.51305
Merged-chr16-2968397-1	chr16	2968322	2968472	-	PAQR4	2.68655	4.19961	1.51305
Merged-chr10-100286674-1	chr10	100286599	100286749	-	BLOC1S2	2.68655	4.19961	1.51305
Merged-chr2-233691670-2	chr2	233691595	233691745	+	UGT1A6	4.04279	5.55408	1.51129
Merged-chr5-150501179-2	chr5	150501104	150501254	+	NDST1	5.73913	4.22805	-1.51108
Merged-chr15-69468022-2	chr15	69467947	69468097	+	RPLP1	5.27798	3.76777	-1.51021
Merged-chr1-58577252-1	chr1	58577177	58577327	-	TACSTD2	3.33829	4.84746	1.50917
Merged-chr1-220690363-2	chr1	220690288	220690438	+	C1orf115	3.33829	4.84746	1.50917
Merged-chr1-40508748-2	chr1	40508661	40508836	+	EXO5	3.33829	4.84746	1.50917
Merged-chr1-70221509-1	chr1	70221434	70221584	+	SRSF11	3.8451	5.35421	1.50911
Merged-chr19-12919262-1	chr19	12919187	12919337	-	SYCE2	4.02252	2.51374	-1.50878
Merged-chr16-50597151-1	chr16	50597076	50597226	-	NKD1	4.02252	2.51374	-1.50878
Merged-chr12-57421485-2	chr12	57421410	57421560	+	R3HDM2	5.19122	6.69972	1.5085
Merged-chr17-28318942-2	chr17	28318866	28319019	-	TMEM97	5.52135	4.01479	-1.50656
Merged-chr12-124914650-2	chr12	124914575	124914725	-	UBC	13.0446	14.5502	1.50567
Merged-chr1-228140279-2	chr1	228140204	228140354	+	GUK1	4.46049	5.96387	1.50337
Merged-chr17-52920037-2	chr17	52919962	52920112	+	LINC02089	6.69329	8.19509	1.50179
Merged-chrX-67544509-2	chrX	67544434	67544585	+	AR	5.26563	3.76414	-1.50149
Merged-chr17-28726231-2	chr17	28726156	28726306	-	TLCD1	6.78083	5.28029	-1.50053
Merged-chr1-21345504-2	chr1	21345429	21345579	-	ECE1	3.91079	5.41041	1.49962
Merged-chr8-80753208-2	chr8	80753085	80753332	-	ZNF704	5.51077	4.01177	-1.499
Merged-chr1-28329000-1	chr1	28328925	28329075	+	MED18	3.11136	4.60829	1.49693
Merged-chr1-204516409-1	chr1	204516334	204516484	+	MDM4	3.11136	4.60829	1.49693
Merged-chr1-1162942-1	chr1	1162867	1163017	+	MIR200B	3.11136	4.60829	1.49693
Merged-chr1-197775440-1	chr1	197775365	197775515	-	DENND1B	3.11136	4.60829	1.49693
Merged-chr1-44031462-1	chr1	44031387	44031537	-	SLC6A9	3.11136	4.60829	1.49693
Merged-chr1-9162288-2	chr1	9162213	9162363	+	MIR34A	3.11136	4.60829	1.49693
Merged-chr2-127811301-1	chr2	127811226	127811376	+	WDR33	4.56212	3.06698	-1.49514
Merged-chr2-231613696-1	chr2	231613621	231613771	-	TEX44	4.56212	3.06698	-1.49514
Merged-chr1-151347249-1	chr1	151347174	151347324	-	RFX5	3.4321	4.92691	1.49481
Merged-chr1-28247469-1	chr1	28247394	28247544	+	ATP5IF1	3.4321	4.92691	1.49481
Merged-chr3-149442984-2	chr3	149442909	149443059	+	TM4SF4	4.36345	5.85649	1.49305
Merged-chr2-232633605-2	chr2	232633529	232633681	+	EFHD1	9.18089	7.68816	-1.49273
Merged-chr6-26199521-2	chr6	26199445	26199597	+	HIST1H2BF	11.8528	10.3608	-1.49207
Merged-chr15-69482792-1	chr15	69482717	69482867	-	RPLP1	3.99561	2.5038	-1.49181
Merged-chr1-153923376-1	chr1	153923301	153923451	+	GATAD2B	2.013	3.50402	1.49103
Merged-chr1-24323477-1	chr1	24323402	24323552	+	GRHL3	2.013	3.50402	1.49103
Merged-chr11-61963347-1	chr11	61963272	61963422	+	FTH1	2.013	3.50402	1.49103
Merged-chr1-197776132-1	chr1	197776057	197776207	-	DENND1B	2.013	3.50402	1.49103
Merged-chr1-39105399-1	chr1	39105324	39105474	+	MACF1	2.013	3.50402	1.49103
Merged-chr1-149395981-1	chr1	149395906	149396056	+	NOTCH2NLC	2.013	3.50402	1.49103
Merged-chr1-23168823-1	chr1	23168748	23168898	-	LUZP1	2.013	3.50402	1.49103
Merged-chr1-2547092-1	chr1	2547017	2547167	+	TNFRSF14	2.013	3.50402	1.49103
Merged-chr1-100736713-1	chr1	100736638	100736788	-	VCAM1	2.013	3.50402	1.49103
Merged-chr1-232627847-1	chr1	232627772	232627922	+	LINC01745	2.013	3.50402	1.49103
Merged-chr15-60362882-1	chr15	60362807	60362957	-	ANXA2	2.013	3.50402	1.49103
Merged-chr1-67717038-1	chr1	67716963	67717113	+	GADD45A	2.013	3.50402	1.49103
Merged-chr3-159872626-1	chr3	159872551	159872701	+	SCHIP1	2.013	3.50402	1.49103
Merged-chr1-200669625-1	chr1	200669550	200669700	+	DDX59	2.013	3.50402	1.49103
Merged-chr1-220090463-1	chr1	220090388	220090538	-	BPNT1	2.013	3.50402	1.49103
Merged-chr2-153592982-1	chr2	153592907	153593057	-	RPRM	2.013	3.50402	1.49103
Merged-chr1-233295738-1	chr1	233295663	233295813	-	PCNX2	2.013	3.50402	1.49103
Merged-chr13-41588965-1	chr13	41588890	41589040	-	MIR5006	2.013	3.50402	1.49103
Merged-chr2-133303242-1	chr2	133303167	133303317	-	NCKAP5-AS2	2.013	3.50402	1.49103
Merged-chr1-83999161-1	chr1	83999086	83999236	-	TTLL7	2.013	3.50402	1.49103
Merged-chr1-220089761-1	chr1	220089686	220089836	-	BPNT1	4.20835	5.69639	1.48804
Merged-chr1-33349772-1	chr1	33349697	33349847	-	PHC2	2.83707	4.32331	1.48625
Merged-chr1-193060080-1	chr1	193060005	193060155	-	UCHL5	2.83707	4.32331	1.48625
Merged-chr1-234962127-1	chr1	234962052	234962202	-	LOC101927851	2.83707	4.32331	1.48625
Merged-chr11-104967751-2	chr11	104967675	104967828	+	CASP4	2.83707	4.32331	1.48625
Merged-chr7-94656370-2	chr7	94656295	94656445	+	PEG10	9.88685	8.40133	-1.48552
Merged-chr7-76089969-2	chr7	76089893	76090046	-	GTF2IP7	5.70196	4.21767	-1.48429
Merged-chr15-43777508-1	chr15	43777433	43777583	-	SERF2	5.2406	3.75675	-1.48386
Merged-chr14-34228076-2	chr14	34228001	34228151	-	SPTSSA	5.48961	4.00622	-1.48339
Merged-chr1-42924460-1	chr1	42924385	42924535	+	SLC2A1	4.03348	5.51641	1.48293
Merged-chr1-21783264-1	chr1	21783189	21783339	+	USP48	4.03348	5.51641	1.48293
Merged-chr17-81637128-2	chr17	81637035	81637221	-	NPLOC4	4.77668	6.25925	1.48257
Merged-chr1-93448118-2	chr1	93448043	93448193	+	FNBP1L	3.51982	5.00202	1.4822
Merged-chr1-54406415-2	chr1	54406340	54406490	-	SSBP3	3.51982	5.00202	1.4822
Merged-chr1-225778253-1	chr1	225778178	225778328	-	SRP9	4.25925	5.74071	1.48147
Merged-chr1-154627971-1	chr1	154627896	154628046	-	ADAR	4.45341	5.93485	1.48143
Merged-chr21-39317742-1	chr21	39317667	39317817	+	BRWD1-AS1	4.45341	5.93485	1.48143
Merged-chr1-156677407-1	chr1	156677332	156677482	-	NES	3.22143	4.70159	1.48016
Merged-chr14-60248195-2	chr14	60248120	60248270	+	PPM1A	5.87886	4.39939	-1.47948
Merged-chr1-87328894-1	chr1	87328819	87328969	+	LMO4	2.49089	3.97012	1.47923
Merged-chr1-234600390-1	chr1	234600315	234600465	+	IRF2BP2	2.49089	3.97012	1.47923
Merged-chr10-92239003-1	chr10	92238928	92239078	+	CPEB3	2.49089	3.97012	1.47923
Merged-chr8-100458765-1	chr8	100458690	100458840	-	MIR4471	2.49089	3.97012	1.47923
Merged-chr1-32394886-1	chr1	32394811	32394961	+	BSDC1	2.49089	3.97012	1.47923
Merged-chr1-156122609-1	chr1	156122534	156122684	+	LMNA	2.49089	3.97012	1.47923
Merged-chr4-158845685-1	chr4	158845610	158845760	-	FNIP2	2.49089	3.97012	1.47923
Merged-chr19-1028517-1	chr19	1028442	1028592	+	CNN2	2.49089	3.97012	1.47923
Merged-chr1-36385924-1	chr1	36385849	36385999	-	STK40	2.49089	3.97012	1.47923
Merged-chr1-23370254-1	chr1	23370179	23370329	+	ZNF436	2.49089	3.97012	1.47923
Merged-chr13-86944489-1	chr13	86944414	86944564	+	LINC00430	2.49089	3.97012	1.47923
Merged-chrX-103688066-2	chrX	103687990	103688142	-	MORF4L2	8.85147	7.37303	-1.47845
Merged-chr11-60914201-2	chr11	60914105	60914297	+	TMEM109	6.54725	5.07182	-1.47543
Merged-chr7-2412533-1	chr7	2412458	2412608	+	CHST12	3.9682	2.4936	-1.47461
Merged-chr5-148851681-1	chr5	148851606	148851756	+	ADRB2	3.9682	2.4936	-1.47461
Merged-chr11-65111872-2	chr11	65111797	65111947	+	TM7SF2	7.67121	6.19931	-1.4719
Merged-chr11-830442-2	chr11	830366	830518	+	CRACR2B	7.71859	6.24721	-1.47138
Merged-chrX-22300505-2	chrX	22300428	22300583	+	CBLL2	3.60221	5.07325	1.47105
Merged-chr6-96898074-2	chr6	96897990	96898158	+	KLHL32	3.60221	5.07325	1.47105
Merged-chr10-125719710-2	chr10	125719635	125719785	+	EDRF1	4.3558	5.82536	1.46956
Merged-chr16-82196608-1	chr16	82196533	82196683	+	MPHOSPH6	4.52313	3.054	-1.46914
Merged-chr11-829416-1	chr11	829341	829491	+	CRACR2B	5.21513	3.74918	-1.46595
Merged-chr4-142474401-2	chr4	142474326	142474476	-	INPP4B	3.32311	4.78893	1.46582
Merged-chr19-12806620-2	chr19	12806531	12806709	+	RNASEH2A	6.30148	4.83589	-1.46559
Merged-chr1-77979199-1	chr1	77979124	77979274	+	FUBP1	2.971	4.43623	1.46523
Merged-chr22_KI270733v1_random-173219-1	chr22_KI270733v1_random	173144	173294	+	RNA5-8SN5	2.971	4.43623	1.46523
Merged-chr1-111449192-1	chr1	111449117	111449267	-	WDR77	2.971	4.43623	1.46523
Merged-chr17-49316904-2	chr17	49316772	49317037	-	MIR6129	2.971	4.43623	1.46523
Merged-chr5-127867576-2	chr5	127867501	127867651	+	CCDC192	3.67991	5.14101	1.4611
Merged-chr1-218285293-2	chr1	218285218	218285368	+	RRP15	3.67991	5.14101	1.4611
Merged-chr16-48251665-1	chr16	48251590	48251740	+	ABCC11	5.45687	3.99678	-1.46009
Merged-chr12-112409584-2	chr12	112409509	112409659	-	RPL6	8.39984	6.94131	-1.45853
Merged-chr15-40776889-2	chr15	40776814	40776964	-	C15orf62	8.07327	6.61566	-1.4576
Merged-chr5-32033069-2	chr5	32032994	32033144	-	MIR4279	5.27926	6.73509	1.45582
Merged-chr1-241533892-1	chr1	241533817	241533967	-	KMO	3.41765	4.87107	1.45343
Merged-chr12-6853297-2	chr12	6853215	6853379	+	USP5	3.41765	4.87107	1.45343
Merged-chr7-105647891-2	chr7	105647769	105648014	+	ATXN7L1	3.41765	4.87107	1.45343
Merged-chr1-44775574-1	chr1	44775499	44775649	+	RPS8	3.75345	5.20563	1.45218
Merged-chr10-42638605-2	chr10	42638495	42638715	-	ZNF33B	3.75345	5.20563	1.45218
Merged-chr6-27893185-2	chr6	27893110	27893260	-	HIST1H2AM	10.4146	8.96335	-1.45124
Merged-chr1-202341936-1	chr1	202341861	202342011	-	UBE2T	4.30028	5.75099	1.45071
Merged-chr3-76066059-1	chr3	76065984	76066134	-	ZNF717	2.66294	4.11325	1.45032
Merged-chr1-43650160-1	chr1	43650085	43650235	+	KDM4A	2.66294	4.11325	1.45032
Merged-chr1-213015473-1	chr1	213015398	213015548	-	ANGEL2	2.66294	4.11325	1.45032
Merged-chr1-109548509-1	chr1	109548434	109548584	-	GNAI3	2.66294	4.11325	1.45032
Merged-chr1-11981793-1	chr1	11981718	11981868	-	MFN2	2.66294	4.11325	1.45032
Merged-chrX-78839998-1	chrX	78839923	78840073	+	MIR4328	2.66294	4.11325	1.45032
Merged-chr1-11099851-1	chr1	11099776	11099926	-	EXOSC10	2.66294	4.11325	1.45032
Merged-chr1-231422417-1	chr1	231422342	231422492	+	EGLN1	2.66294	4.11325	1.45032
Merged-chr2-169694471-2	chr2	169694396	169694546	+	PHOSPHO2-KLHL23	5.18919	3.74143	-1.44776
Merged-chr14-68800266-1	chr14	68800191	68800341	-	ZFP36L1	3.09329	4.54049	1.44721
Merged-chr1-43389925-2	chr1	43389838	43390012	+	SZT2	3.09329	4.54049	1.44721
Merged-chr1-43389825-2	chr1	43389750	43389900	-	MED8	3.09329	4.54049	1.44721
Merged-chr1-26863149-2	chr1	26863074	26863224	+	SFN	5.08785	6.53448	1.44663
Merged-chr6-31120495-2	chr6	31120420	31120570	-	CDSN	5.6443	4.20145	-1.44284
Merged-chr22-50525748-2	chr22	50525673	50525823	+	SCO2	6.39083	4.94855	-1.44228
Merged-chr16-68236327-2	chr16	68236246	68236408	+	ESRP2	6.1363	4.69483	-1.44147
Merged-chr15-70101549-2	chr15	70101474	70101624	-	TLE3	6.1363	4.69483	-1.44147
Merged-chr2-9554953-1	chr2	9554878	9555028	-	ADAM17	2.25962	3.70075	1.44113
Merged-chr1-212791828-1	chr1	212791753	212791903	+	TATDN3	2.25962	3.70075	1.44113
Merged-chr1-170074577-1	chr1	170074502	170074652	-	KIFAP3	2.25962	3.70075	1.44113
Merged-chr1-190474822-1	chr1	190474747	190474897	-	BRINP3	2.25962	3.70075	1.44113
Merged-chr10-71319259-1	chr10	71319184	71319334	+	SLC29A3	2.25962	3.70075	1.44113
Merged-chr1-225428280-1	chr1	225428205	225428355	+	LBR	2.25962	3.70075	1.44113
Merged-chr1-53890209-1	chr1	53890134	53890284	+	YIPF1	2.25962	3.70075	1.44113
Merged-chr1-230824975-1	chr1	230824900	230825050	-	C1orf198	2.25962	3.70075	1.44113
Merged-chr1-37690517-1	chr1	37690442	37690592	-	C1orf109	2.25962	3.70075	1.44113
Merged-chr1-206635581-1	chr1	206635506	206635656	+	DYRK3	2.25962	3.70075	1.44113
Merged-chr1-232832187-1	chr1	232832112	232832262	-	MAP10	2.25962	3.70075	1.44113
Merged-chr1-68497077-1	chr1	68497002	68497152	-	DEPDC1	2.25962	3.70075	1.44113
Merged-chr1-77683398-1	chr1	77683323	77683473	-	ZZZ3	2.25962	3.70075	1.44113
Merged-chr11-102007706-1	chr11	102007631	102007781	-	CFAP300	2.25962	3.70075	1.44113
Merged-chr1-84506578-1	chr1	84506503	84506653	-	GNG5	2.25962	3.70075	1.44113
Merged-chr1-52055717-1	chr1	52055642	52055792	-	TXNDC12	2.25962	3.70075	1.44113
Merged-chr19-46890722-1	chr19	46890647	46890797	+	ARHGAP35	2.25962	3.70075	1.44113
Merged-chr1-150364712-1	chr1	150364637	150364787	+	RPRD2	2.25962	3.70075	1.44113
Merged-chr10-79068999-2	chr10	79068924	79069074	+	ZMIZ1	5.14255	6.58366	1.44111
Merged-chr1-112674967-2	chr1	112674892	112675042	+	MOV10	4.13762	5.57869	1.44106
Merged-chr1-67430402-2	chr1	67430327	67430477	-	SERBP1	4.13762	5.57869	1.44106
Merged-chr1-94927102-1	chr1	94927027	94927177	-	CNN3	4.83393	6.27209	1.43816
Merged-chr8-37849841-2	chr8	37849757	37849926	-	BRF2	4.83393	6.27209	1.43816
Merged-chr11-842942-1	chr11	842867	843017	+	TSPAN4	3.91187	2.47464	-1.43724
Merged-chr1-153609036-1	chr1	153608961	153609111	-	S100A16	5.58904	7.0258	1.43676
Merged-chr2-55010261-2	chr2	55010175	55010347	-	RTN4	5.63445	4.19867	-1.43578
Merged-chr1-230979085-1	chr1	230979010	230979160	+	ARV1	4.19097	5.6265	1.43553
Merged-chr1-3531411-2	chr1	3531336	3531486	-	MIR551A	4.19097	5.6265	1.43553
Merged-chr11-59557575-1	chr11	59557500	59557650	-	MIR3162	5.98217	4.54668	-1.43549
Merged-chr1-228647790-2	chr1	228647715	228647865	+	RNA5S1	3.58902	5.0221	1.43308
Merged-chr1-204516287-2	chr1	204516212	204516362	-	MDM4	3.58902	5.0221	1.43308
Merged-chr7-137948264-1	chr7	137948189	137948339	-	CREB3L2-AS1	3.20437	4.63739	1.43302
Merged-chr4-73704799-2	chr4	73704724	73704874	+	CXCL8	3.20437	4.63739	1.43302
Merged-chr17-74993896-1	chr17	74993821	74993971	+	CDR2L	4.86223	3.42958	-1.43265
Merged-chr17-75289433-2	chr17	75289358	75289508	-	SLC25A19	7.8012	6.36981	-1.43139
Merged-chr22-19479931-2	chr22	19479856	19480006	+	CDC45	5.16278	3.73349	-1.42928
Merged-chr5-142325208-1	chr5	142325133	142325283	+	SPRY4-AS1	4.46265	3.03357	-1.42908
Merged-chr16-82198130-1	chr16	82198055	82198205	+	MPHOSPH6	4.46265	3.03357	-1.42908
Merged-chr1-84573309-1	chr1	84573234	84573384	+	CTBS	2.81496	4.24275	1.42779
Merged-chr1-151612050-1	chr1	151611975	151612125	+	SNX27	2.81496	4.24275	1.42779
Merged-chr6-27147106-2	chr6	27147031	27147181	+	HIST1H2AH	11.2184	9.79437	-1.42403
Merged-chr2-168890402-2	chr2	168890317	168890488	-	SPC25	5.96629	4.54232	-1.42397
Merged-chr11-134612200-2	chr11	134612125	134612275	-	LINC02714	9.80258	11.2261	1.42357
Merged-chr1-1375548-1	chr1	1375473	1375623	+	AURKAIP1	3.30696	4.72796	1.421
Merged-chr1-32292110-2	chr1	32292020	32292201	+	HDAC1	3.30696	4.72796	1.421
Merged-chr1-15617458-2	chr1	15617383	15617533	+	DDI2	3.30696	4.72796	1.421
Merged-chr10-102245532-2	chr10	102245457	102245607	+	GBF1	6.42003	7.84101	1.42098
Merged-chr7-116903318-2	chr7	116903243	116903393	+	CAPZA2	10.7582	12.1791	1.42096
Merged-chr9-129108427-1	chr9	129108352	129108502	+	CRAT	5.14938	3.72945	-1.41994
Merged-chr12-56488118-1	chr12	56488043	56488193	-	GLS2	3.88287	2.46345	-1.41942
Merged-chr16-82197799-1	chr16	82197724	82197874	+	MPHOSPH6	3.88287	2.46345	-1.41942
Merged-chr10-24466567-2	chr10	24466478	24466656	+	KIAA1217	5.04973	6.46803	1.41829
Merged-chrX-153724066-1	chrX	153723991	153724141	-	BCAP31	5.54207	6.95987	1.4178
Merged-chr6-27865317-2	chr6	27865242	27865392	+	HIST1H2AL	8.68217	7.26491	-1.41725
Merged-chr1-179882504-1	chr1	179882429	179882579	-	TOR1AIP1	3.74133	5.15842	1.41709
Merged-chr14-37650417-1	chr14	37650342	37650492	-	TTC6	4.44192	3.02649	-1.41543
Merged-chr10-50067954-2	chr10	50067879	50068029	+	WASHC2A	5.10584	6.51939	1.41355
Merged-chr13-49585551-2	chr13	49585476	49585626	-	RCBTB1	4.1282	5.5413	1.41309
Merged-chr1-37514898-1	chr1	37514823	37514973	+	MEAF6	4.43104	5.84397	1.41294
Merged-chr7-94509602-2	chr7	94509527	94509677	+	CASD1	5.38903	3.97702	-1.41201
Merged-chr1-85708415-1	chr1	85708340	85708490	-	ZNHIT6	3.40232	4.81301	1.41069
Merged-chr1-84479259-1	chr1	84479184	84479334	+	RPF1	3.40232	4.81301	1.41069
Merged-chr1-248873760-1	chr1	248873685	248873835	-	ZNF692	2.95127	4.36075	1.40948
Merged-chr1-54200183-1	chr1	54200108	54200258	+	MRPL37	2.95127	4.36075	1.40948
Merged-chr1-62436843-1	chr1	62436768	62436918	+	USP1	2.95127	4.36075	1.40948
Merged-chr1-228083134-1	chr1	228083059	228083209	+	ARF1	2.95127	4.36075	1.40948
Merged-chr1-36088888-2	chr1	36088801	36088976	+	ADPRHL2	2.95127	4.36075	1.40948
Merged-chr1-100132966-2	chr1	100132849	100133084	-	SASS6	2.95127	4.36075	1.40948
Merged-chr5-154287470-2	chr5	154287395	154287545	+	MIR1294	9.17319	7.76412	-1.40907
Merged-chr16-23558538-1	chr16	23558463	23558613	-	UBFD1	2.46237	3.87082	1.40845
Merged-chr1-179026345-1	chr1	179026270	179026420	+	FAM20B	2.46237	3.87082	1.40845
Merged-chr1-200301805-1	chr1	200301730	200301880	-	LINC00862	2.46237	3.87082	1.40845
Merged-chr1-23424741-1	chr1	23424666	23424816	-	TCEA3	2.46237	3.87082	1.40845
Merged-chr6-55758804-1	chr6	55758729	55758879	+	BMP5	2.46237	3.87082	1.40845
Merged-chr1-37793836-1	chr1	37793761	37793911	+	MANEAL	2.46237	3.87082	1.40845
Merged-chr1-155219011-1	chr1	155218936	155219086	-	GBAP1	2.46237	3.87082	1.40845
Merged-chr1-148522601-1	chr1	148522526	148522676	+	PPIAL4G	4.18185	5.59021	1.40836
Merged-chr16-67935666-2	chr16	67935591	67935741	-	PSMB10	8.47263	7.06456	-1.40808
Merged-chr1-234611429-1	chr1	234611354	234611504	+	IRF2BP2	4.5167	5.92243	1.40573
Merged-chr7-44848450-2	chr7	44848375	44848525	+	H2AFV	6.08541	4.68108	-1.40433
Merged-chr22-28799327-1	chr22	28799252	28799402	-	XBP1	3.87911	5.28293	1.40382
Merged-chr9-87726119-2	chr9	87726044	87726194	+	CTSL	3.87911	5.28293	1.40382
Merged-chr8-95269743-1	chr8	95269668	95269818	-	C8orf37	4.4209	3.01926	-1.40164
Merged-chr1-25247454-2	chr1	25247379	25247529	-	RSRP1	6.3206	7.72212	1.40152
Merged-chr22-31346891-1	chr22	31346816	31346966	+	LINC01521	3.8533	2.45194	-1.40136
Merged-chr10-63269200-2	chr10	63269125	63269275	-	JMJD1C	6.59455	7.99517	1.40062
Merged-chr1-1758791-1	chr1	1758716	1758866	-	NADK	1.974	3.37453	1.40053
Merged-chr1-154976032-1	chr1	154975957	154976107	+	MIR4258	1.974	3.37453	1.40053
Merged-chr1-159961220-1	chr1	159961145	159961295	+	LINC01133	1.974	3.37453	1.40053
Merged-chr11-123454490-1	chr11	123454415	123454565	+	GRAMD1B	1.974	3.37453	1.40053
Merged-chr1-151993865-1	chr1	151993790	151993940	-	S100A10	1.974	3.37453	1.40053
Merged-chr1-52842853-1	chr1	52842778	52842928	+	ZYG11A	1.974	3.37453	1.40053
Merged-chr7-517992-1	chr7	517917	518067	-	PDGFA	1.974	3.37453	1.40053
Merged-chr1-21022485-1	chr1	21022410	21022560	-	MIR1256	1.974	3.37453	1.40053
Merged-chr6-113690769-1	chr6	113690694	113690844	-	LINC02541	1.974	3.37453	1.40053
Merged-chr8-124271581-1	chr8	124271506	124271656	-	LOC101927588	1.974	3.37453	1.40053
Merged-chr1-221869070-1	chr1	221868995	221869145	-	LINC01655	1.974	3.37453	1.40053
Merged-chr1-33080996-1	chr1	33080921	33081071	-	AZIN2	1.974	3.37453	1.40053
Merged-chr1-202086077-1	chr1	202086002	202086152	+	GPR37L1	1.974	3.37453	1.40053
Merged-chr1-94069081-1	chr1	94069006	94069156	-	ABCA4	1.974	3.37453	1.40053
Merged-chr1-214439783-1	chr1	214439708	214439858	+	PTPN14	1.974	3.37453	1.40053
Merged-chr1-84020642-1	chr1	84020567	84020717	+	TTLL7	1.974	3.37453	1.40053
Merged-chr1-92700934-1	chr1	92700859	92701009	-	EVI5	1.974	3.37453	1.40053
Merged-chr1-151255582-1	chr1	151255507	151255657	-	PSMD4	1.974	3.37453	1.40053
Merged-chr10-102502723-2	chr10	102502634	102502812	-	ACTR1A	4.28337	5.68325	1.39988
Merged-chr22-46076973-1	chr22	46076898	46077048	+	LOC642648	5.58416	4.18436	-1.3998
Merged-chr1-28506044-2	chr1	28505969	28506119	+	RCC1	6.61396	8.01314	1.39918
Merged-chr20-33666943-2	chr20	33666868	33667018	+	ACTL10	7.57003	6.1748	-1.39523
Merged-chr14-102087044-2	chr14	102086969	102087119	-	HSP90AA1	11.59	12.9843	1.39437
Merged-chr8-66113362-2	chr8	66113287	66113437	+	TRIM55	16.4418	15.0481	-1.39373
Merged-chr22-23894405-2	chr22	23894330	23894480	+	MIF	11.6518	10.2592	-1.39254
Merged-chr1-99646116-1	chr1	99646041	99646191	+	PALMD	4.37808	5.77058	1.3925
Merged-chrX-15493315-2	chrX	15493229	15493401	-	PIR	5.23263	6.62139	1.38876
Merged-chr11-71253590-1	chr11	71253515	71253665	-	SHANK2	4.79644	3.40859	-1.38785
Merged-chr6-33571368-2	chr6	33571293	33571443	-	BAK1	4.79644	3.40859	-1.38785
Merged-chr19-1491219-2	chr19	1491144	1491294	+	REEP6	4.79644	3.40859	-1.38785
Merged-chr19-7886995-2	chr19	7886920	7887071	-	LRRC8E	5.03943	6.42553	1.3861
Merged-chr12-122399985-2	chr12	122399910	122400060	-	CLIP1-AS1	5.83186	7.21715	1.38529
Merged-chr1-212858283-1	chr1	212858208	212858358	+	FLVCR1	4.78197	6.16726	1.38529
Merged-chr14-77024332-2	chr14	77024257	77024407	-	IRF2BPL	4.46768	5.85282	1.38514
Merged-chr15-89243974-2	chr15	89243895	89244054	+	FANCI	5.56353	4.17845	-1.38508
Merged-chr15-27411202-2	chr15	27411127	27411277	+	GABRG3-AS1	7.55612	6.17143	-1.38469
Merged-chr10-50418479-1	chr10	50418404	50418554	-	ASAH2	2.63746	4.02191	1.38445
Merged-chr5-16508998-1	chr5	16508923	16509073	-	RETREG1	2.63746	4.02191	1.38445
Merged-chr11-747318-1	chr11	747243	747393	-	TALDO1	2.63746	4.02191	1.38445
Merged-chr4-41257552-1	chr4	41257477	41257627	+	UCHL1	2.63746	4.02191	1.38445
Merged-chr1-200410026-1	chr1	200409951	200410101	-	ZNF281	2.63746	4.02191	1.38445
Merged-chr7-99211810-1	chr7	99211735	99211885	-	KPNA7	2.63746	4.02191	1.38445
Merged-chr8-61219820-1	chr8	61219745	61219895	+	CLVS1	2.63746	4.02191	1.38445
Merged-chr12-79693468-1	chr12	79693393	79693543	+	PAWR	2.63746	4.02191	1.38445
Merged-chr1-226739331-1	chr1	226739256	226739406	-	ITPKB	2.63746	4.02191	1.38445
Merged-chr1-1399552-1	chr1	1399477	1399627	+	MRPL20-AS1	2.63746	4.02191	1.38445
Merged-chr1-51878731-2	chr1	51878652	51878811	-	NRDC	2.63746	4.02191	1.38445
Merged-chr8-131916906-2	chr8	131916831	131916981	+	EFR3A	5.06794	6.45215	1.38422
Merged-chr1-19312124-1	chr1	19312049	19312199	-	AKR7A2	3.18607	4.57026	1.38418
Merged-chr1-155085406-1	chr1	155085331	155085481	-	EFNA3	3.18607	4.57026	1.38418
Merged-chr19-40690834-2	chr19	40690759	40690909	+	NUMBL	3.18607	4.57026	1.38418
Merged-chr12-75390894-2	chr12	75390812	75390976	-	CAPS2	3.18607	4.57026	1.38418
Merged-chr3-156218460-2	chr3	156218385	156218535	-	KCNAB1-AS2	3.18607	4.57026	1.38418
Merged-chr1-154983352-2	chr1	154983277	154983427	+	FLAD1	3.18607	4.57026	1.38418
Merged-chr7-135148059-2	chr7	135147972	135148147	+	TMEM140	3.18607	4.57026	1.38418
Merged-chr15-69469025-1	chr15	69468950	69469100	+	RPLP1	3.82314	2.44009	-1.38305
Merged-chr16-82150926-1	chr16	82150851	82151001	+	MPHOSPH6	3.82314	2.44009	-1.38305
Merged-chr5-180595702-1	chr5	180595627	180595777	-	SCGB3A1	3.82314	2.44009	-1.38305
Merged-chr19-17245919-1	chr19	17245844	17245994	-	NR2F6	3.82314	2.44009	-1.38305
Merged-chr19-44809103-2	chr19	44809028	44809178	+	BCAM	6.05547	4.67295	-1.38252
Merged-chr5-177109204-1	chr5	177109129	177109279	+	FGFR4	5.0948	3.71331	-1.38149
Merged-chr10-118754969-2	chr10	118754869	118755070	-	CACUL1	4.55113	5.93063	1.3795
Merged-chr19-14550363-2	chr19	14550285	14550441	-	TECR	5.34193	3.96314	-1.37879
Merged-chr11-842529-2	chr11	842454	842604	-	POLR2L	9.54159	8.16369	-1.37791
Merged-chr17-74982004-2	chr17	74981926	74982082	-	CDR2L	5.90089	4.52429	-1.3766
Merged-chrX-134658468-1	chrX	134658393	134658543	-	PLAC1	5.62983	7.00632	1.37649
Merged-chr1-248838247-1	chr1	248838172	248838322	+	ZNF672	3.28971	4.66433	1.37462
Merged-chr1-154973870-1	chr1	154973795	154973945	+	SHC1	3.28971	4.66433	1.37462
Merged-chr1-42658423-2	chr1	42658348	42658499	+	PPIH	3.28971	4.66433	1.37462
Merged-chr9-125658356-2	chr9	125658281	125658431	+	MAPKAP1	6.72926	8.10374	1.37448
Merged-chr19-46787293-2	chr19	46787218	46787368	-	SLC1A5	4.62995	6.00443	1.37447
Merged-chr5-79235545-2	chr5	79235470	79235620	+	JMY	4.27452	5.64811	1.3736
Merged-chr1-7961458-1	chr1	7961383	7961533	-	PARK7	4.32293	5.69342	1.37049
Merged-chr1-36450598-2	chr1	36450523	36450673	+	OSCP1	3.86735	5.23768	1.37033
Merged-chr10-5446609-2	chr10	5446534	5446684	+	NET1	3.86735	5.23768	1.37033
Merged-chr10-14838316-2	chr10	14838241	14838391	+	HSPA14	5.03413	6.40377	1.36964
Merged-chr16-30634542-2	chr16	30634413	30634672	+	PRR14	5.54244	4.17334	-1.3691
Merged-chr13-30465934-2	chr13	30465858	30466011	-	HMGB1	7.71851	6.34996	-1.36855
Merged-chr1-169486141-1	chr1	169486066	169486216	+	SLC19A2	5.06274	6.43077	1.36803
Merged-chr3-185552543-2	chr3	185552468	185552618	-	LIPH	4.36974	5.73733	1.36759
Merged-chr10-87094842-2	chr10	87094766	87094918	-	GLUD1	5.97112	7.33858	1.36746
Merged-chr1-185045536-1	chr1	185045461	185045611	+	RNF2	3.38601	4.75253	1.36652
Merged-chr1-6701786-2	chr1	6701692	6701881	-	DNAJC11	3.38601	4.75253	1.36652
Merged-chr10-37604412-2	chr10	37604337	37604487	-	MTRNR2L7	5.09079	6.45727	1.36648
Merged-chr1-212558988-1	chr1	212558913	212559063	-	ATF3	2.79173	4.15761	1.36588
Merged-chr1-232869156-1	chr1	232869081	232869231	-	MAP10	2.79173	4.15761	1.36588
Merged-chr1-19882400-1	chr1	19882325	19882475	+	OTUD3	2.79173	4.15761	1.36588
Merged-chr1-172497437-1	chr1	172497362	172497512	-	SUCO	2.79173	4.15761	1.36588
Merged-chr1-114716762-1	chr1	114716687	114716837	-	NRAS	2.79173	4.15761	1.36588
Merged-chr1-41918867-2	chr1	41918783	41918951	-	HIVEP3	2.79173	4.15761	1.36588
Merged-chr6-52284754-2	chr6	52284674	52284835	-	MCM3	6.68973	5.32439	-1.36533
Merged-chr5-126777177-1	chr5	126777102	126777252	+	LMNB1	4.76238	3.39758	-1.36481
Merged-chr17-41537135-1	chr17	41537060	41537210	-	KRT19	3.79236	2.42787	-1.36448
Merged-chr18-50099984-2	chr18	50099905	50100063	-	MIR4320	4.41586	5.77988	1.36402
Merged-chr19-57888987-2	chr19	57888909	57889065	-	ZNF814	9.11444	7.7506	-1.36383
Merged-chr11-14520386-2	chr11	14520311	14520461	-	PSMA1	9.59914	10.9611	1.36197
Merged-chr6-26204323-2	chr6	26204248	26204398	-	HIST1H4E	5.31778	3.95597	-1.36181
Merged-chr10-21534321-1	chr10	21534246	21534396	+	MLLT10	2.22378	3.58392	1.36014
Merged-chr1-51329750-1	chr1	51329675	51329825	+	TTC39A-AS1	2.22378	3.58392	1.36014
Merged-chr1-9163070-1	chr1	9162995	9163145	+	MIR34A	2.22378	3.58392	1.36014
Merged-chr1-36450421-1	chr1	36450346	36450496	-	OSCP1	2.22378	3.58392	1.36014
Merged-chr1-156750403-1	chr1	156750328	156750478	-	HDGF	2.22378	3.58392	1.36014
Merged-chr10-131983915-1	chr10	131983840	131983990	-	BNIP3	2.22378	3.58392	1.36014
Merged-chr1-111423053-1	chr1	111422978	111423128	-	OVGP1	2.22378	3.58392	1.36014
Merged-chr1-36464468-1	chr1	36464393	36464543	+	MRPS15	2.22378	3.58392	1.36014
Merged-chr1-20661711-1	chr1	20661636	20661786	+	DDOST	2.22378	3.58392	1.36014
Merged-chr1-15886573-1	chr1	15886498	15886648	+	FLJ37453	2.22378	3.58392	1.36014
Merged-chr1-10387760-1	chr1	10387685	10387835	+	PGD	2.22378	3.58392	1.36014
Merged-chr1-1399336-1	chr1	1399261	1399411	-	CCNL2	2.22378	3.58392	1.36014
Merged-chr1-147600140-1	chr1	147600065	147600215	+	BCL9	2.22378	3.58392	1.36014
Merged-chr1-35925792-1	chr1	35925717	35925867	+	AGO3	2.22378	3.58392	1.36014
Merged-chr1-23484235-1	chr1	23484160	23484310	-	ASAP3	2.22378	3.58392	1.36014
Merged-chr17-59845538-1	chr17	59845463	59845613	-	MIR21	2.22378	3.58392	1.36014
Merged-chr1-5992694-1	chr1	5992619	5992769	+	KCNAB2	2.22378	3.58392	1.36014
Merged-chr1-213987947-1	chr1	213987872	213988022	+	PROX1	2.22378	3.58392	1.36014
Merged-chr3-52679404-1	chr3	52679329	52679479	+	PBRM1	2.22378	3.58392	1.36014
Merged-chr11-84251392-1	chr11	84251317	84251467	-	DLG2	2.22378	3.58392	1.36014
Merged-chr1-179882159-1	chr1	179882084	179882234	-	TOR1AIP1	2.22378	3.58392	1.36014
Merged-chrX-155885424-2	chrX	155885349	155885499	+	VAMP7	13.7372	15.0968	1.35962
Merged-chr1-94237786-2	chr1	94237669	94237903	+	ARHGAP29	3.47598	4.83557	1.35959
Merged-chr16-74774820-1	chr16	74774745	74774895	-	FA2H	4.35597	2.99665	-1.35932
Merged-chr15-71096896-2	chr15	71096821	71096971	+	THSD4	4.35597	2.99665	-1.35932
Merged-chr10-15860507-2	chr10	15860432	15860582	-	MINDY3	6.82918	8.18762	1.35844
Merged-chr6-116254241-2	chr6	116254147	116254336	+	DSE	6.58646	5.23044	-1.35602
Merged-chr1-19596990-1	chr1	19596915	19597065	+	MICOS10-NBL1	4.10833	5.46342	1.35509
Merged-chr10-89414568-2	chr10	89414493	89414643	+	IFIT5	4.10833	5.46342	1.35509
Merged-chr12-122730831-2	chr12	122730741	122730922	-	HCAR1	6.0171	4.66249	-1.35461
Merged-chr20-34704288-2	chr20	34704212	34704365	+	TP53INP2	6.48682	5.13283	-1.35399
Merged-chr1-227563894-1	chr1	227563819	227563969	+	ZNF678	3.56042	4.91402	1.3536
Merged-chr10-35127001-1	chr10	35126926	35127076	+	CREM	3.56042	4.91402	1.3536
Merged-chr10-48306678-2	chr10	48306602	48306755	+	MAPK8	6.25688	7.61033	1.35345
Merged-chr16-11584006-1	chr16	11583931	11584081	-	LITAF	5.30555	3.95232	-1.35323
Merged-chr15-92636937-1	chr15	92636862	92637012	-	FAM174B	4.74505	3.39193	-1.35312
Merged-chr17-75109879-1	chr17	75109804	75109954	-	ARMC7	4.74505	3.39193	-1.35312
Merged-chr1-37534475-1	chr1	37534400	37534550	-	MEAF6	2.92861	4.28119	1.35258
Merged-chr1-28247206-1	chr1	28247131	28247281	-	ATP5IF1	2.92861	4.28119	1.35258
Merged-chr2-173332493-2	chr2	173332418	173332568	-	CDCA7	4.16263	5.5147	1.35207
Merged-chr2-238288962-1	chr2	238288887	238289037	+	PER2	5.69961	4.35022	-1.34938
Merged-chr1-161621671-1	chr1	161621596	161621746	+	FCGR3B	3.64	4.98839	1.34839
Merged-chr1-19485533-1	chr1	19485458	19485608	-	CAPZB	3.64	4.98839	1.34839
Merged-chr14-54785562-2	chr14	54785487	54785637	-	SAMD4A	4.73392	6.08163	1.34772
Merged-chrX-154541222-1	chrX	154541147	154541297	+	IKBKG	4.26536	5.61208	1.34672
Merged-chr2-191119955-2	chr2	191119880	191120030	+	STAT4	10.1759	11.522	1.34605
Merged-chr6-27020406-1	chr6	27020331	27020481	+	LOC100270746	3.76093	2.41528	-1.34565
Merged-chr10-62816377-1	chr10	62816302	62816452	-	EGR2	3.76093	2.41528	-1.34565
Merged-chr11-35419554-1	chr11	35419479	35419629	-	SLC1A2	3.76093	2.41528	-1.34565
Merged-chr19-42302035-1	chr19	42301960	42302110	-	PRR19	3.76093	2.41528	-1.34565
Merged-chr5-43039501-2	chr5	43039426	43039576	-	ANXA2R	6.97754	5.63224	-1.3453
Merged-chr13-30796271-1	chr13	30796196	30796346	-	LINC00398	4.33368	2.98878	-1.34489
Merged-chr15-40569203-1	chr15	40569128	40569278	-	RPUSD2	4.33368	2.98878	-1.34489
Merged-chr20-1894575-1	chr20	1894500	1894650	+	SIRPA	4.33368	2.98878	-1.34489
Merged-chrX-48696761-1	chrX	48696686	48696836	+	SUV39H1	4.33368	2.98878	-1.34489
Merged-chr6-28658313-1	chr6	28658238	28658388	-	LINC00533	9.34217	7.99823	-1.34395
Merged-chr12-55966834-2	chr12	55966755	55966913	+	CDK2	6.00145	4.6582	-1.34324
Merged-chr11-62603096-2	chr11	62603021	62603171	-	MTA2	6.90214	5.55904	-1.3431
Merged-chrX-154373452-1	chrX	154373377	154373527	-	FLNA	5.69002	4.34749	-1.34252
Merged-chr1-51879009-1	chr1	51878934	51879084	+	NRDC	3.05274	4.39478	1.34204
Merged-chr3-153161446-1	chr3	153161371	153161521	+	RAP2B	3.05274	4.39478	1.34204
Merged-chr1-109984786-1	chr1	109984711	109984861	+	AHCYL1	3.05274	4.39478	1.34204
Merged-chr1-26111805-2	chr1	26111710	26111900	+	PDIK1L	3.05274	4.39478	1.34204
Merged-chr1-212432896-2	chr1	212432797	212432995	+	NENF	3.05274	4.39478	1.34204
Merged-chr1-236753861-2	chr1	236753786	236753936	+	MTR	3.05274	4.39478	1.34204
Merged-chr1-16644714-2	chr1	16644639	16644789	-	MST1P2	3.05274	4.39478	1.34204
Merged-chr1-46604249-2	chr1	46604174	46604324	-	MKNK1	3.05274	4.39478	1.34204
Merged-chr1-204151962-2	chr1	204151846	204152079	-	ETNK2	3.05274	4.39478	1.34204
Merged-chr10-35195133-2	chr10	35195058	35195208	+	CREM	4.40743	5.74673	1.3393
Merged-chr10-94402541-2	chr10	94402466	94402616	+	TBC1D12	4.96383	6.30198	1.33815
Merged-chr6-26250635-2	chr6	26250560	26250710	-	HIST1H3F	8.53189	7.19395	-1.33795
Merged-chr19-48170337-2	chr19	48170255	48170419	-	LIG1	5.99356	4.65604	-1.33751
Merged-chr6-27670647-2	chr6	27670568	27670726	-	LINC01012	8.43113	7.09473	-1.3364
Merged-chr1-77219496-2	chr1	77219421	77219571	+	PIGK	3.85504	5.19095	1.33591
Merged-chrX-155217205-2	chrX	155217130	155217280	-	VBP1	5.45247	6.78828	1.33581
Merged-chr2-241882429-2	chr2	241882345	241882513	+	LINC01237	5.68036	4.34474	-1.33562
Merged-chr1-248906224-1	chr1	248906149	248906299	+	PGBD2	2.43015	3.76452	1.33438
Merged-chr1-120723910-1	chr1	120723835	120723985	+	NOTCH2NLR	2.43015	3.76452	1.33438
Merged-chr1-155308651-1	chr1	155308576	155308726	-	FDPS	2.43015	3.76452	1.33438
Merged-chr1-183471130-1	chr1	183471055	183471205	-	SMG7-AS1	2.43015	3.76452	1.33438
Merged-chr1-236604516-1	chr1	236604441	236604591	-	HEATR1	2.43015	3.76452	1.33438
Merged-chr2-63698958-1	chr2	63698883	63699033	-	MDH1	2.43015	3.76452	1.33438
Merged-chr3-122384230-2	chr3	122384155	122384305	+	FAM162A	8.45317	7.1193	-1.33387
Merged-chr1-235073993-1	chr1	235073918	235074068	+	LINC01348	3.16638	4.49992	1.33354
Merged-chr1-71081032-2	chr1	71080954	71081110	-	ZRANB2	3.16638	4.49992	1.33354
Merged-chr10-84328621-2	chr10	84328515	84328727	+	CCSER2	3.16638	4.49992	1.33354
Merged-chr3-185938233-2	chr3	185938109	185938357	+	TRA2B	5.02309	3.69106	-1.33203
Merged-chr8-80872770-2	chr8	80872690	80872851	+	ZNF704	5.4887	4.15765	-1.33104
Merged-chr19-40090412-1	chr19	40090337	40090487	+	ZNF780A	4.31104	2.98074	-1.3303
Merged-chr7-135211819-1	chr7	135211744	135211894	+	WDR91	4.31104	2.98074	-1.3303
Merged-chr20-36063022-2	chr20	36062947	36063097	+	NORAD	3.98166	5.31155	1.32989
Merged-chr19-291403-2	chr19	291326	291480	-	PLPP2	4.04093	5.36826	1.32732
Merged-chr9-35604385-2	chr9	35604309	35604461	+	TESK1	4.72711	6.0543	1.32719
Merged-chr1-151458747-2	chr1	151458672	151458822	+	POGZ	4.72711	6.0543	1.32719
Merged-chr12-115104558-1	chr12	115104483	115104633	-	TBX3	3.72884	2.40229	-1.32655
Merged-chr14-93788596-1	chr14	93788521	93788671	+	PRIMA1	3.72884	2.40229	-1.32655
Merged-chr14-91873652-1	chr14	91873577	91873727	+	TC2N	3.72884	2.40229	-1.32655
Merged-chr7-96321292-1	chr7	96321217	96321367	-	SLC25A13	3.72884	2.40229	-1.32655
Merged-chr1-216600925-1	chr1	216600850	216601000	+	ESRRG	4.09781	5.42281	1.325
Merged-chr11-78139626-2	chr11	78139551	78139701	-	ALG8	7.14614	5.82279	-1.32335
Merged-chr19-13906056-2	chr19	13905941	13906171	-	C19orf57	5.4777	4.15442	-1.32327
Merged-chr12-57772105-2	chr12	57772030	57772180	-	METTL1	9.28691	7.96478	-1.32212
Merged-chr15-43777127-1	chr15	43777052	43777202	+	SERF2	5.00831	3.68642	-1.32189
Merged-chr2-11561194-2	chr2	11561119	11561269	+	GREB1	10.5956	11.9167	1.32118
Merged-chr1-201170987-1	chr1	201170912	201171062	+	TMEM9	3.36861	4.68944	1.32083
Merged-chr1-24322341-1	chr1	24322266	24322416	-	GRHL3	3.36861	4.68944	1.32083
Merged-chr1-156661406-1	chr1	156661331	156661481	-	NES	3.36861	4.68944	1.32083
Merged-chr1-234959805-2	chr1	234959730	234959880	-	LOC101927851	3.36861	4.68944	1.32083
Merged-chr2-164840044-2	chr2	164839969	164840119	+	LOC101929633	3.36861	4.68944	1.32083
Merged-chr10-6089062-2	chr10	6088987	6089137	+	RBM17	3.36861	4.68944	1.32083
Merged-chr10-33273567-2	chr10	33273459	33273675	+	NRP1	3.36861	4.68944	1.32083
Merged-chr17-43125362-2	chr17	43125286	43125439	-	BRCA1	5.9696	4.64946	-1.32014
Merged-chr6-24774948-2	chr6	24774873	24775023	+	GMNN	6.53735	5.21774	-1.31961
Merged-chr19-7926166-2	chr19	7926091	7926241	-	CTXN1	6.44024	5.12068	-1.31956
Merged-chr11-60594385-2	chr11	60594310	60594460	+	LINC00301	9.99632	11.3144	1.31807
Merged-chr1-86424181-1	chr1	86424106	86424256	+	CLCA2	8.53411	9.85149	1.31738
Merged-chr1-207321309-1	chr1	207321234	207321384	-	CD55	2.60808	3.92426	1.31617
Merged-chr9-135905201-1	chr9	135905126	135905276	-	CAMSAP1	2.60808	3.92426	1.31617
Merged-chr1-155209238-1	chr1	155209163	155209313	+	MTX1	2.60808	3.92426	1.31617
Merged-chr3-36702229-1	chr3	36702154	36702304	-	DCLK3	2.60808	3.92426	1.31617
Merged-chr1-74733152-1	chr1	74733077	74733227	+	TYW3	2.60808	3.92426	1.31617
Merged-chr1-87328357-1	chr1	87328282	87328432	-	LMO4	2.60808	3.92426	1.31617
Merged-chr1-107964012-1	chr1	107963937	107964087	+	VAV3-AS1	2.60808	3.92426	1.31617
Merged-chr1-12230055-1	chr1	12229980	12230130	+	VPS13D	2.60808	3.92426	1.31617
Merged-chr10-63866193-1	chr10	63866118	63866268	-	JMJD1C	2.60808	3.92426	1.31617
Merged-chr1-234544802-1	chr1	234544727	234544877	+	LINC01354	2.60808	3.92426	1.31617
Merged-chr7-73822708-2	chr7	73822633	73822783	+	CLDN4	3.45954	4.77556	1.31602
Merged-chr3-197298731-1	chr3	197298656	197298806	+	DLG1	4.28805	2.97251	-1.31554
Merged-chr6-4021167-2	chr6	4021092	4021242	-	PRPF4B	7.51214	6.19734	-1.3148
Merged-chr15-40695078-2	chr15	40695003	40695153	-	RAD51-AS1	5.96153	4.64724	-1.31429
Merged-chr11-62880896-2	chr11	62880821	62880971	+	SLC3A2	5.84327	7.15697	1.31369
Merged-chr17-6641060-2	chr17	6640985	6641135	+	TXNDC17	7.88216	6.57025	-1.3119
Merged-chr4-38565752-2	chr4	38565647	38565858	+	LINC02278	4.99337	3.68172	-1.31165
Merged-chr9-112718093-2	chr9	112718015	112718172	-	INIP	4.99337	3.68172	-1.31165
Merged-chr19-2270293-1	chr19	2270218	2270368	+	OAZ1	3.54552	4.85707	1.31155
Merged-chr1-150568220-1	chr1	150568145	150568295	-	ADAMTSL4-AS1	3.54552	4.85707	1.31155
Merged-chr2-27051210-2	chr2	27051135	27051285	+	AGBL5	4.60793	5.91662	1.30869
Merged-chr1-172533628-1	chr1	172533553	172533703	+	SUCO	3.62579	4.93393	1.30814
Merged-chr3-150241777-2	chr3	150241702	150241852	+	LINC01213	9.75331	11.0612	1.30785
Merged-chr5-139388372-1	chr5	139388297	139388447	-	MZB1	3.69605	2.38887	-1.30718
Merged-chr16-50602735-1	chr16	50602660	50602810	-	NKD1	3.69605	2.38887	-1.30718
Merged-chr18-11980924-1	chr18	11980849	11980999	-	IMPA2	3.69605	2.38887	-1.30718
Merged-chr7-4642269-1	chr7	4642194	4642344	+	FOXK1	3.69605	2.38887	-1.30718
Merged-chr8-124539084-2	chr8	124539009	124539160	-	TATDN1	6.70011	8.00723	1.30712
Merged-chr10-73744398-2	chr10	73744322	73744475	+	SEC24C	8.77716	10.0827	1.30551
Merged-chr4-184733364-1	chr4	184733289	184733439	-	CENPU	4.67359	3.36835	-1.30523
Merged-chr1-37476477-1	chr1	37476402	37476552	-	ZC3H12A	1.92767	3.2326	1.30493
Merged-chr12-116736268-1	chr12	116736193	116736343	-	C12orf49	1.92767	3.2326	1.30493
Merged-chr1-228084578-1	chr1	228084503	228084653	-	ARF1	1.92767	3.2326	1.30493
Merged-chr1-54715822-1	chr1	54715747	54715897	+	TTC4	1.92767	3.2326	1.30493
Merged-chr1-184973977-1	chr1	184973902	184974052	-	NIBAN1	1.92767	3.2326	1.30493
Merged-chr1-35079399-1	chr1	35079324	35079474	+	ZMYM1	1.92767	3.2326	1.30493
Merged-chr18-24113284-1	chr18	24113209	24113359	+	TTC39C	1.92767	3.2326	1.30493
Merged-chr1-31170761-1	chr1	31170686	31170836	-	NKAIN1	1.92767	3.2326	1.30493
Merged-chr1-8025489-1	chr1	8025414	8025564	-	ERRFI1	1.92767	3.2326	1.30493
Merged-chr12-16524556-1	chr12	16524481	16524631	-	LMO3	1.92767	3.2326	1.30493
Merged-chr13-57630900-1	chr13	57630825	57630975	+	PCDH17	1.92767	3.2326	1.30493
Merged-chr20-50292690-1	chr20	50292615	50292765	+	LINC01270	1.92767	3.2326	1.30493
Merged-chr1-36306368-1	chr1	36306293	36306443	+	SH3D21	1.92767	3.2326	1.30493
Merged-chr1-108200341-1	chr1	108200266	108200416	-	SLC25A24	1.92767	3.2326	1.30493
Merged-chr18-3603644-1	chr18	3603569	3603719	+	DLGAP1-AS2	1.92767	3.2326	1.30493
Merged-chr1-204287138-1	chr1	204287063	204287213	-	PLEKHA6	1.92767	3.2326	1.30493
Merged-chr3-26439616-1	chr3	26439541	26439691	-	LRRC3B	1.92767	3.2326	1.30493
Merged-chr8-123548472-1	chr8	123548397	123548547	+	FBXO32	1.92767	3.2326	1.30493
Merged-chr10-93482234-1	chr10	93482159	93482309	-	MYOF	1.92767	3.2326	1.30493
Merged-chr6-87213738-1	chr6	87213663	87213813	+	ZNF292	1.92767	3.2326	1.30493
Merged-chr2-224268736-1	chr2	224268661	224268811	+	FAM124B	1.92767	3.2326	1.30493
Merged-chr1-9825405-1	chr1	9825330	9825480	-	CLSTN1	1.92767	3.2326	1.30493
Merged-chr1-225653087-1	chr1	225653012	225653162	-	ENAH	1.92767	3.2326	1.30493
Merged-chr1-207032699-1	chr1	207032624	207032774	-	C1orf116	1.92767	3.2326	1.30493
Merged-chr20-47393234-1	chr20	47393159	47393309	+	LINC01754	1.92767	3.2326	1.30493
Merged-chr13-97280619-1	chr13	97280544	97280694	-	MBNL2	1.92767	3.2326	1.30493
Merged-chr8-127566976-1	chr8	127566901	127567051	-	CASC8	1.92767	3.2326	1.30493
Merged-chr1-166490293-1	chr1	166490218	166490368	-	LINC01675	1.92767	3.2326	1.30493
Merged-chr19-1169144-2	chr19	1169069	1169219	-	SBNO2	6.462	7.76595	1.30395
Merged-chr10-5813434-2	chr10	5813359	5813509	-	GDI2	5.80675	7.11056	1.30381
Merged-chr1-153658717-2	chr1	153658642	153658792	+	SNAPIN	3.77368	5.07637	1.30269
Merged-chr13-110483731-2	chr13	110483656	110483806	-	COL4A2-AS2	6.57516	7.87776	1.3026
Merged-chr12-32755055-1	chr12	32754980	32755130	-	YARS2	2.76471	4.06729	1.30257
Merged-chr1-15152552-1	chr1	15152477	15152627	+	TMEM51	2.76471	4.06729	1.30257
Merged-chr3-101091854-2	chr3	101091779	101091929	+	ABI3BP	2.76471	4.06729	1.30257
Merged-chr1-155273504-2	chr1	155273419	155273589	-	CLK2	2.76471	4.06729	1.30257
Merged-chr11-62054607-2	chr11	62054528	62054687	-	INCENP	2.76471	4.06729	1.30257
Merged-chr4-168832097-2	chr4	168832022	168832172	+	PALLD	6.68008	7.98152	1.30145
Merged-chr3-189324716-1	chr3	189324641	189324791	+	TPRG1-AS2	4.97828	3.67695	-1.30133
Merged-chr8-123396438-2	chr8	123396355	123396522	-	ATAD2	9.08177	7.78068	-1.30109
Merged-chr19-12723062-1	chr19	12722987	12723137	+	TNPO2	4.2647	2.96409	-1.30061
Merged-chr16-67248843-1	chr16	67248768	67248918	-	SLC9A5	4.2647	2.96409	-1.30061
Merged-chr9-38047250-1	chr9	38047175	38047325	+	SHB	4.2647	2.96409	-1.30061
Merged-chr2-239267514-1	chr2	239267439	239267589	-	MIR4269	4.2647	2.96409	-1.30061
Merged-chr2-171523392-1	chr2	171523317	171523467	-	CYBRD1	4.2647	2.96409	-1.30061
Merged-chr2-214810229-1	chr2	214810154	214810304	+	SNHG31	4.2647	2.96409	-1.30061
Merged-chr5-80487946-2	chr5	80487871	80488021	-	FAM151B	7.28675	5.98857	-1.29818
Merged-chr6-27893425-2	chr6	27893350	27893500	+	HIST1H2BO	10.15	8.85285	-1.29717
Merged-chr10-27504304-2	chr10	27504229	27504379	+	RAB18	5.3501	6.64702	1.29692
Merged-chr3-195912038-2	chr3	195911949	195912128	+	TNK2	3.96982	5.26673	1.29691
Merged-chr19-40465745-2	chr19	40465670	40465820	-	BLVRB	8.18883	9.48455	1.29572
Merged-chr1-231422294-2	chr1	231422212	231422377	-	EGLN1	4.02956	5.325	1.29544
Merged-chr14-64388366-2	chr14	64388291	64388441	+	MTHFD1	8.52261	7.22836	-1.29426
Merged-chr3-49412094-2	chr3	49412019	49412169	-	TCTA	8.10501	9.39901	1.294
Merged-chr1-28328914-1	chr1	28328839	28328989	-	MED18	2.90381	4.19714	1.29334
Merged-chr6-34682797-2	chr6	34682722	34682872	+	LOC101929243	2.90381	4.19714	1.29334
Merged-chr1-201480482-2	chr1	201480406	201480558	-	PHLDA3	2.90381	4.19714	1.29334
Merged-chr1-31297011-2	chr1	31296907	31297116	+	ZCCHC17	2.90381	4.19714	1.29334
Merged-chr20-17569178-1	chr20	17569103	17569253	-	BFSP1	4.65516	3.36219	-1.29296
Merged-chr2-11584772-2	chr2	11584696	11584848	+	GREB1	4.65516	3.36219	-1.29296
Merged-chr6-125956639-2	chr6	125956563	125956715	-	HINT3	6.06492	4.77239	-1.29253
Merged-chr6-34888097-2	chr6	34888022	34888172	+	TAF11	5.43282	4.14118	-1.29165
Merged-chr5-35230497-2	chr5	35230400	35230595	-	PRLR	7.16309	5.87245	-1.29064
Merged-chr10-931704-2	chr10	931629	931779	-	LARP4B	6.39196	7.68228	1.29032
Merged-chr10-112447221-2	chr10	112447144	112447298	+	VTI1A	4.24679	5.53706	1.29027
Merged-chr7-42237285-2	chr7	42237168	42237403	-	GLI3	5.21667	3.92643	-1.29023
Merged-chr10-125896477-2	chr10	125896401	125896553	-	FANK1	4.29608	5.58557	1.28949
Merged-chr5-157976956-2	chr5	157976881	157977031	-	CLINT1	8.39739	9.68624	1.28885
Merged-chr22-41447005-2	chr22	41446881	41447129	+	TOB2	6.39813	5.10965	-1.28849
Merged-chr1-40040440-1	chr1	40040365	40040515	-	CAP1	4.43443	5.72205	1.28762
Merged-chr15-69468545-1	chr15	69468470	69468620	-	RPLP1	3.66253	2.375	-1.28752
Merged-chr5-112333192-1	chr5	112333117	112333267	-	EPB41L4A	3.66253	2.375	-1.28752
Merged-chr16-720588-1	chr16	720513	720663	+	FAM173A	3.66253	2.375	-1.28752
Merged-chr8-23246364-1	chr8	23246289	23246439	-	CHMP7	3.66253	2.375	-1.28752
Merged-chr15-43123131-1	chr15	43123056	43123206	-	TMEM62	3.66253	2.375	-1.28752
Merged-chr6-10315276-1	chr6	10315201	10315351	+	TFAP2A-AS2	3.66253	2.375	-1.28752
Merged-chr11-6476007-1	chr11	6475932	6476082	-	TRIM3	3.66253	2.375	-1.28752
Merged-chr1-228458103-2	chr1	228458028	228458178	+	HIST3H2BB	8.32219	9.6092	1.28701
Merged-chr9-124415442-2	chr9	124415367	124415517	-	PSMB7	8.515	9.80191	1.28692
Merged-chr9-37903672-2	chr9	37903597	37903747	-	SLC25A51	3.02981	4.31616	1.28634
Merged-chr8-123482239-2	chr8	123482164	123482314	+	FBXO32	3.02981	4.31616	1.28634
Merged-chr7-114819944-2	chr7	114819869	114820019	+	MDFIC	3.02981	4.31616	1.28634
Merged-chr1-201829167-2	chr1	201829085	201829249	+	IPO9	3.02981	4.31616	1.28634
Merged-chr1-51330201-2	chr1	51330126	51330276	-	TTC39A	3.02981	4.31616	1.28634
Merged-chr14-104138578-2	chr14	104138495	104138662	+	LOC105370708	5.61085	4.32478	-1.28607
Merged-chr19-16324443-1	chr19	16324368	16324518	-	KLF2	4.24097	2.95547	-1.2855
Merged-chr13-29924103-2	chr13	29924019	29924187	-	LINC00572	4.78352	6.06799	1.28447
Merged-chr16-4795630-1	chr16	4795555	4795705	+	SMIM22	7.32188	6.03769	-1.28419
Merged-chr10-87818212-2	chr10	87818118	87818306	-	ATAD1	4.85074	6.13481	1.28408
Merged-chr6-125781166-2	chr6	125781086	125781246	+	NCOA7	6.21024	7.49302	1.28278
Merged-chr20-3347529-2	chr20	3347454	3347604	-	C20orf194	6.11814	7.40081	1.28267
Merged-chr17-35063670-2	chr17	35063595	35063745	-	RFFL	5.74837	7.03074	1.28237
Merged-chr14-20683268-2	chr14	20683192	20683344	+	ANG	12.5166	11.235	-1.28158
Merged-chr1-244835659-1	chr1	244835584	244835734	+	COX20	3.14508	4.42605	1.28097
Merged-chr1-248731096-1	chr1	248731021	248731171	-	LYPD8	3.14508	4.42605	1.28097
Merged-chr1-207822909-2	chr1	207822833	207822986	+	MIR29B2CHG	3.14508	4.42605	1.28097
Merged-chr20-9070463-1	chr20	9070388	9070538	-	PLCB4	4.63649	3.35592	-1.28057
Merged-chr17-63849297-2	chr17	63849217	63849377	+	SMARCD2	4.63649	3.35592	-1.28057
Merged-chr15-43826996-2	chr15	43826918	43827075	+	WDR76	4.63649	3.35592	-1.28057
Merged-chr15-27411009-2	chr15	27410905	27411114	-	GABRG3-AS1	4.63649	3.35592	-1.28057
Merged-chr5-177110092-2	chr5	177109957	177110227	+	FGFR4	5.60063	4.32182	-1.2788
Merged-chr21-20627264-2	chr21	20627189	20627339	+	LINC00320	8.46256	9.7405	1.27794
Merged-chr9-15260778-2	chr9	15260703	15260853	-	TTC39B	7.54654	8.82404	1.27751
Merged-chr1-244969698-1	chr1	244969623	244969773	+	EFCAB2	3.25135	4.52815	1.2768
Merged-chr1-155063748-1	chr1	155063673	155063823	+	EFNA4	3.25135	4.52815	1.2768
Merged-chr1-154220955-1	chr1	154220880	154221030	+	UBAP2L	3.25135	4.52815	1.2768
Merged-chr2-9555309-2	chr2	9555233	9555385	-	ADAM17	3.25135	4.52815	1.2768
Merged-chr1-9823962-2	chr1	9823885	9824040	-	CLSTN1	3.25135	4.52815	1.2768
Merged-chr17-36486478-2	chr17	36486403	36486553	-	ZNHIT3	6.56953	5.29351	-1.27603
Merged-chr1-234958156-1	chr1	234958081	234958231	-	LOC101927851	2.18224	3.45732	1.27508
Merged-chr1-151165894-1	chr1	151165819	151165969	-	LYSMD1	2.18224	3.45732	1.27508
Merged-chr1-155651584-1	chr1	155651509	155651659	+	SCARNA26A	2.18224	3.45732	1.27508
Merged-chr3-184319632-1	chr3	184319557	184319707	+	EIF4G1	2.18224	3.45732	1.27508
Merged-chr1-183023430-1	chr1	183023355	183023505	+	LAMC1	2.18224	3.45732	1.27508
Merged-chr1-236524531-1	chr1	236524456	236524606	-	LGALS8-AS1	2.18224	3.45732	1.27508
Merged-chr1-183209759-1	chr1	183209684	183209834	+	LAMC2	2.18224	3.45732	1.27508
Merged-chr1-46394313-1	chr1	46394238	46394388	+	FAAH	2.18224	3.45732	1.27508
Merged-chr1-221715774-1	chr1	221715699	221715849	+	DUSP10	2.18224	3.45732	1.27508
Merged-chr1-85581753-1	chr1	85581678	85581828	+	CCN1	2.18224	3.45732	1.27508
Merged-chr7-74478227-1	chr7	74478152	74478302	-	GTF2IRD1	2.18224	3.45732	1.27508
Merged-chr1-70411058-1	chr1	70410983	70411133	-	CTH	2.18224	3.45732	1.27508
Merged-chr4-146520998-2	chr4	146520923	146521073	-	SLC10A7	6.18196	7.45627	1.27431
Merged-chr12-57230142-2	chr12	57230067	57230217	+	SHMT2	6.12901	7.40295	1.27394
Merged-chr10-5412592-2	chr10	5412494	5412691	+	NET1	3.34998	4.62351	1.27353
Merged-chr20-5950650-2	chr20	5950575	5950725	+	MCM8	7.35936	6.08596	-1.2734
Merged-chr7-13991335-2	chr7	13991259	13991411	-	ETV1	5.19028	3.91831	-1.27197
Merged-chr1-15603732-1	chr1	15603657	15603807	+	DDI2	3.44268	4.71324	1.27056
Merged-chr10-96130404-2	chr10	96130328	96130481	+	ZNF518A	3.44268	4.71324	1.27056
Merged-chr10-119029715-2	chr10	119029639	119029791	+	NANOS1	3.44268	4.71324	1.27056
Merged-chr11-113313216-1	chr11	113313141	113313291	+	TTC12	4.21686	2.94665	-1.27021
Merged-chr3-75906816-1	chr3	75906741	75906891	+	ZNF717	4.21686	2.94665	-1.27021
Merged-chr12-79693347-1	chr12	79693272	79693422	-	PAWR	3.52888	4.79746	1.26858
Merged-chr4-110198534-1	chr4	110198459	110198609	-	ELOVL6	3.62824	2.36066	-1.26758
Merged-chr11-6473860-1	chr11	6473785	6473935	-	TRIM3	3.62824	2.36066	-1.26758
Merged-chr13-30619990-1	chr13	30619915	30620065	+	USPL1	3.62824	2.36066	-1.26758
Merged-chr17-38703845-1	chr17	38703770	38703920	-	MLLT6	3.62824	2.36066	-1.26758
Merged-chr7-152676141-1	chr7	152676066	152676216	-	XRCC2	3.62824	2.36066	-1.26758
Merged-chr11-72082040-2	chr11	72081965	72082115	-	NUMA1	6.72259	5.45654	-1.26605
Merged-chr6-27158109-2	chr6	27158034	27158184	+	MIR3143	10.1022	8.83627	-1.26595
Merged-chr1-167714710-1	chr1	167714635	167714785	+	MPZL1	3.68676	4.95254	1.26578
Merged-chr6-26170454-2	chr6	26170379	26170529	+	HIST1H2BD	6.11275	7.3777	1.26495
Merged-chrX-131830659-2	chrX	131830584	131830735	-	FIRRE	5.57996	4.31583	-1.26413
Merged-chrX-72277248-2	chrX	72277173	72277323	-	RPS4X	8.28477	7.0212	-1.26357
Merged-chr6-87095105-2	chr6	87095029	87095181	-	CGA	3.8945	5.15796	1.26346
Merged-chr1-107683303-2	chr1	107683228	107683378	+	VAV3	3.8945	5.15796	1.26346
Merged-chr10-3785571-2	chr10	3785478	3785665	+	KLF6	4.70566	5.96888	1.26323
Merged-chr3-189305005-1	chr3	189304930	189305080	+	TPRG1-AS2	5.1769	3.91417	-1.26273
Merged-chr11-57778566-2	chr11	57778472	57778660	-	CTNND1	5.1769	3.91417	-1.26273
Merged-chr3-13451787-2	chr3	13451712	13451862	-	HDAC11-AS1	5.939	7.20162	1.26263
Merged-chr10-122954221-2	chr10	122954140	122954302	-	C10orf88	4.5113	5.77351	1.26221
Merged-chr9-136996566-2	chr9	136996491	136996641	-	CLIC3	5.74141	4.47957	-1.26184
Merged-chr6-43629488-2	chr6	43629409	43629568	+	MAD2L1BP	4.33414	5.59578	1.26163
Merged-chr15-45279429-2	chr15	45279354	45279504	+	LOC101928414	8.52314	7.26341	-1.25973
Merged-chr16-53208497-2	chr16	53208422	53208572	+	CHD9	5.38647	4.12736	-1.25911
Merged-chr9-114617096-2	chr9	114617021	114617171	+	TMEM268	5.38647	4.12736	-1.25911
Merged-chr10-119892730-2	chr10	119892655	119892805	+	SEC23IP	6.69551	7.9545	1.25898
Merged-chr16-68416662-2	chr16	68416587	68416737	+	SMPD3	6.0186	4.75973	-1.25887
Merged-chrX-154478842-2	chrX	154478712	154478973	-	LAGE3	8.13945	6.88067	-1.25878
Merged-chr19-58499211-2	chr19	58499105	58499318	-	SLC27A5	6.13952	4.88164	-1.25787
Merged-chr3-100526077-2	chr3	100526002	100526153	-	TMEM45A	4.91602	3.65818	-1.25784
Merged-chr1-77759784-1	chr1	77759709	77759859	-	USP33	2.39412	3.65048	1.25636
Merged-chrX-44415776-1	chrX	44415701	44415851	+	EFHC2	2.39412	3.65048	1.25636
Merged-chr1-37537445-1	chr1	37537370	37537520	-	SNIP1	2.39412	3.65048	1.25636
Merged-chr1-96721784-1	chr1	96721709	96721859	+	PTBP2	2.39412	3.65048	1.25636
Merged-chr1-43270935-1	chr1	43270860	43271010	-	TMEM125	2.39412	3.65048	1.25636
Merged-chr1-248826680-1	chr1	248826605	248826755	-	MIR3124	2.39412	3.65048	1.25636
Merged-chr1-37947063-1	chr1	37946988	37947138	-	INPP5B	2.39412	3.65048	1.25636
Merged-chr1-202010396-1	chr1	202010321	202010471	-	ELF3-AS1	2.39412	3.65048	1.25636
Merged-chr1-9165140-1	chr1	9165065	9165215	-	MIR34A	2.39412	3.65048	1.25636
Merged-chr19-18204034-2	chr19	18203953	18204115	-	RAB3A	6.45134	5.19537	-1.25597
Merged-chr3-186806609-2	chr3	186806534	186806684	+	RFC4	6.54193	5.28637	-1.25556
Merged-chr12-84894026-2	chr12	84893951	84894101	-	SLC6A15	9.49368	10.7491	1.25538
Merged-chr15-70094787-1	chr15	70094712	70094862	-	TLE3	4.19234	2.9376	-1.25474
Merged-chr11-123062137-2	chr11	123062061	123062214	-	HSPA8	12.8152	14.0664	1.25124
Merged-chr14-73568109-2	chr14	73568034	73568184	-	ACOT2	7.22444	5.97333	-1.25111
Merged-chr12-69360340-2	chr12	69360206	69360474	+	YEATS4	5.72251	4.47419	-1.24832
Merged-chr3-189296484-1	chr3	189296409	189296559	+	TPRG1-AS2	3.59316	2.34581	-1.24735
Merged-chr4-76215419-1	chr4	76215344	76215494	+	FAM47E	3.59316	2.34581	-1.24735
Merged-chr19-48873040-1	chr19	48872965	48873115	-	PPP1R15A	3.59316	2.34581	-1.24735
Merged-chr11-65386435-1	chr11	65386360	65386510	-	FRMD8	3.59316	2.34581	-1.24735
Merged-chr6-111484243-1	chr6	111484168	111484318	+	REV3L	3.59316	2.34581	-1.24735
Merged-chr9-136849409-2	chr9	136849334	136849484	+	PHPT1	8.09443	6.84753	-1.2469
Merged-chr14-75069443-2	chr14	75069326	75069561	-	ACYP1	6.86211	8.1076	1.24549
Merged-chr12-54280726-2	chr12	54280651	54280801	+	HNRNPA1	8.43457	7.19003	-1.24454
Merged-chr6-28213033-1	chr6	28212958	28213108	+	TOB2P1	5.14976	3.90573	-1.24402
Merged-chr4-56387109-1	chr4	56387034	56387184	-	AASDH	5.14976	3.90573	-1.24402
Merged-chr14-20631237-1	chr14	20631162	20631312	-	OR6S1	5.14976	3.90573	-1.24402
Merged-chr14-81400324-1	chr14	81400249	81400399	-	STON2	2.57602	3.81985	1.24383
Merged-chr1-227316517-1	chr1	227316442	227316592	-	CDC42BPA	2.57602	3.81985	1.24383
Merged-chr1-171255014-1	chr1	171254939	171255089	-	FMO1	2.57602	3.81985	1.24383
Merged-chr1-151839924-1	chr1	151839849	151839999	+	C2CD4D	2.57602	3.81985	1.24383
Merged-chr1-166839475-1	chr1	166839400	166839550	+	POGK	2.57602	3.81985	1.24383
Merged-chr1-154974681-1	chr1	154974606	154974756	+	CKS1B	2.57602	3.81985	1.24383
Merged-chr1-113073209-1	chr1	113073134	113073284	+	LRIG2	2.57602	3.81985	1.24383
Merged-chr14-68165131-2	chr14	68165056	68165206	+	RAD51B	6.33563	5.09318	-1.24245
Merged-chr9-7799778-2	chr9	7799703	7799853	-	DMAC1	5.54838	4.30662	-1.24176
Merged-chr6-17730922-2	chr6	17730847	17730997	-	LOC105374952	10.7276	11.9693	1.24171
Merged-chr12-47773237-2	chr12	47773159	47773316	+	SLC48A1	5.88563	7.12669	1.24106
Merged-chr5-103258766-2	chr5	103258691	103258841	+	C5orf30	6.68082	7.92109	1.24027
Merged-chr12-12891565-2	chr12	12891490	12891640	+	GPRC5A	6.67159	7.91157	1.23998
Merged-chr6-26032099-2	chr6	26032024	26032174	-	HIST1H3B	11.8309	10.5911	-1.23978
Merged-chr6-10163802-1	chr6	10163727	10163877	+	TFAP2A-AS2	4.16742	2.92833	-1.23909
Merged-chr2-101252606-1	chr2	101252531	101252681	-	CNOT11	4.16742	2.92833	-1.23909
Merged-chr9-86700199-2	chr9	86700124	86700274	-	GAS1	6.10448	7.34227	1.23779
Merged-chr7-73830998-2	chr7	73830923	73831073	+	CLDN4	12.3187	13.556	1.23736
Merged-chr1-153627505-1	chr1	153627430	153627580	-	S100A13	2.73469	3.97116	1.23647
Merged-chr1-156694375-1	chr1	156694300	156694450	+	CRABP2	2.73469	3.97116	1.23647
Merged-chr1-226062725-1	chr1	226062650	226062800	+	H3F3AP4	2.73469	3.97116	1.23647
Merged-chr14-59482081-1	chr14	59482006	59482156	+	L3HYPDH	2.73469	3.97116	1.23647
Merged-chr1-230769383-1	chr1	230769308	230769458	-	CAPN9	2.73469	3.97116	1.23647
Merged-chr1-150293780-1	chr1	150293705	150293855	-	MRPS21	2.73469	3.97116	1.23647
Merged-chr1-25859550-1	chr1	25859475	25859625	+	AUNIP	2.73469	3.97116	1.23647
Merged-chr16-528988-1	chr16	528913	529063	+	CAPN15	2.73469	3.97116	1.23647
Merged-chr1-233615552-1	chr1	233615477	233615627	-	KCNK1	2.73469	3.97116	1.23647
Merged-chr8-116134195-2	chr8	116134120	116134270	+	LINC00536	2.73469	3.97116	1.23647
Merged-chr8-56320164-2	chr8	56320075	56320253	-	SDR16C5	2.73469	3.97116	1.23647
Merged-chr1-46719139-2	chr1	46719061	46719218	-	EFCAB14	2.73469	3.97116	1.23647
Merged-chr1-224433371-2	chr1	224433296	224433446	+	WDR26	2.73469	3.97116	1.23647
Merged-chr2-191219423-2	chr2	191219299	191219548	-	MYO1B	2.73469	3.97116	1.23647
Merged-chr15-45378544-2	chr15	45378469	45378619	-	GATM	4.88399	3.64774	-1.23625
Merged-chr16-30775561-2	chr16	30775444	30775679	+	ZNF629	4.88399	3.64774	-1.23625
Merged-chr5-176388593-2	chr5	176388518	176388668	-	NOP16	8.51298	7.27815	-1.23483
Merged-chrX-155028348-1	chrX	155028273	155028423	+	FUNDC2	5.13599	3.90143	-1.23456
Merged-chr2-240567945-2	chr2	240567821	240568069	+	RNPEPL1	5.13599	3.90143	-1.23456
Merged-chr3-189303787-2	chr3	189303712	189303862	+	TPRG1-AS2	6.32278	5.08978	-1.233
Merged-chr15-73350996-2	chr15	73350921	73351071	-	HCN4	4.27593	5.50884	1.23291
Merged-chr11-65890674-2	chr11	65890599	65890749	+	CCDC85B	7.74117	6.50898	-1.23218
Merged-chr1-35557403-1	chr1	35557328	35557478	-	KIAA0319L	2.87647	4.10806	1.23159
Merged-chr1-99850098-2	chr1	99850023	99850173	+	AGL	2.87647	4.10806	1.23159
Merged-chr1-37692230-2	chr1	37692120	37692341	-	C1orf109	2.87647	4.10806	1.23159
Merged-chr10-78029524-2	chr10	78029429	78029620	-	POLR3A	2.87647	4.10806	1.23159
Merged-chr8-128428346-2	chr8	128428204	128428489	+	LINC00824	2.87647	4.10806	1.23159
Merged-chr12-100200835-2	chr12	100200747	100200924	+	ACTR6	5.10262	6.33421	1.23158
Merged-chr10-17644204-2	chr10	17644126	17644282	+	STAM	5.04643	6.27633	1.22989
Merged-chr3-47513777-1	chr3	47513702	47513852	+	ELP6	4.55967	3.33016	-1.22951
Merged-chr12-50924986-2	chr12	50924911	50925061	+	METTL7A	7.35092	6.12176	-1.22917
Merged-chr6-27295432-1	chr6	27295357	27295507	+	POM121L2	5.8432	4.61434	-1.22887
Merged-chr1-153609467-1	chr1	153609392	153609542	+	S100A16	3.00474	4.23313	1.22839
Merged-chr1-202927337-1	chr1	202927262	202927412	+	KLHL12	3.00474	4.23313	1.22839
Merged-chr1-27672192-1	chr1	27672117	27672267	-	IFI6	3.94527	5.17258	1.22731
Merged-chr11-101915004-2	chr11	101914929	101915079	+	CEP126	3.94527	5.17258	1.22731
Merged-chrY-56881846-2	chrY	56881788	56881895	+	SPRY3	3.94527	5.17258	1.22731
Merged-chr16-3444222-1	chr16	3444147	3444297	-	NAA60	3.55724	2.33044	-1.22681
Merged-chr21-42315408-1	chr21	42315333	42315483	-	TFF3	3.55724	2.33044	-1.22681
Merged-chr2-86442960-1	chr2	86442885	86443035	+	KDM3A	3.55724	2.33044	-1.22681
Merged-chr5-177092076-1	chr5	177092001	177092151	+	FGFR4	3.55724	2.33044	-1.22681
Merged-chr14-104752591-1	chr14	104752516	104752666	-	SIVA1	3.55724	2.33044	-1.22681
Merged-chr16-48252213-1	chr16	48252138	48252288	-	ABCC11	3.55724	2.33044	-1.22681
Merged-chr1-58546744-1	chr1	58546669	58546819	-	OMA1	3.12194	4.34829	1.22635
Merged-chr3-46163474-2	chr3	46163399	46163549	+	CCR1	3.12194	4.34829	1.22635
Merged-chr10-109869858-2	chr10	109869783	109869933	+	XPNPEP1	3.12194	4.34829	1.22635
Merged-chr10-125037323-2	chr10	125037247	125037400	-	MIR4296	3.12194	4.34829	1.22635
Merged-chr9-136052130-2	chr9	136052055	136052205	-	NACC2	4.92697	6.15317	1.2262
Merged-chr20-44210764-2	chr20	44210682	44210846	-	OSER1	8.30754	9.53349	1.22595
Merged-chr19-49150298-2	chr19	49150222	49150374	-	HRC	5.33855	4.11294	-1.22561
Merged-chr20-47359154-1	chr20	47359079	47359229	-	ZMYND8	3.8153	5.0408	1.22551
Merged-chr13-41132987-2	chr13	41132912	41133062	+	LOC101929140	4.86771	3.6424	-1.22531
Merged-chr22-43187109-2	chr22	43187016	43187203	-	TTLL12	4.86771	3.6424	-1.22531
Merged-chr1-3857211-1	chr1	3857136	3857286	-	CEP104	3.22987	4.45501	1.22514
Merged-chr9-137590711-2	chr9	137590636	137590786	+	ZMYND19	5.12209	3.89708	-1.22501
Merged-chr8-66433092-2	chr8	66433017	66433167	-	ADHFE1	3.59334	4.81789	1.22455
Merged-chr1-172530252-2	chr1	172530177	172530327	+	SUCO	3.59334	4.81789	1.22455
Merged-chr1-202810954-2	chr1	202810879	202811029	+	PCAT6	3.51115	4.73532	1.22416
Merged-chr2-26355611-2	chr2	26355476	26355746	-	ADGRF3	3.3306	4.55474	1.22414
Merged-chr1-32651214-1	chr1	32651139	32651289	+	RBBP4	3.42381	4.64781	1.224
Merged-chr9-12785579-2	chr9	12785494	12785665	+	LURAP1L	3.42381	4.64781	1.224
Merged-chr20-46954733-2	chr20	46954658	46954808	+	EYA2	3.42381	4.64781	1.224
Merged-chr13-32031846-2	chr13	32031702	32031990	+	FRY	3.42381	4.64781	1.224
Merged-chr11-65858425-1	chr11	65858350	65858500	+	CFL1	4.14206	2.91882	-1.22324
Merged-chr3-50602193-1	chr3	50602118	50602268	+	CISH	4.14206	2.91882	-1.22324
Merged-chr6-33425837-1	chr6	33425762	33425912	+	SYNGAP1	4.14206	2.91882	-1.22324
Merged-chr11-18394392-1	chr11	18394317	18394467	-	LDHA	4.14206	2.91882	-1.22324
Merged-chr14-72894101-1	chr14	72894026	72894176	-	DPF3	4.14206	2.91882	-1.22324
Merged-chr2-216741174-2	chr2	216741099	216741249	+	IGFBP5	5.83435	4.61185	-1.2225
Merged-chr10-132537802-2	chr10	132537727	132537877	+	INPP5A	4.72669	5.94638	1.21969
Merged-chr13-33818153-2	chr13	33818078	33818228	+	RFC3	7.72348	6.50477	-1.21872
Merged-chr11-236980-2	chr11	236905	237055	+	PSMD13	8.0125	9.22978	1.21729
Merged-chr6-10316322-1	chr6	10316247	10316397	-	TFAP2A-AS2	4.53972	3.32324	-1.21648
Merged-chr7-155298843-1	chr7	155298768	155298918	-	INSIG1	4.53972	3.32324	-1.21648
Merged-chr4-98355510-2	chr4	98355435	98355585	+	RAP1GDS1	6.24089	7.45734	1.21645
Merged-chr9-129109231-1	chr9	129109156	129109306	+	CRAT	5.82544	4.60934	-1.2161
Merged-chr6-26225135-2	chr6	26225060	26225210	+	HIST1H3E	8.51014	7.29434	-1.21579
Merged-chr20-36774259-1	chr20	36774184	36774334	-	DSN1	5.10805	3.89266	-1.21539
Merged-chr11-860111-2	chr11	860036	860186	+	TSPAN4	5.10805	3.89266	-1.21539
Merged-chr4-138912010-2	chr4	138911935	138912085	-	LOC105377448	5.10805	3.89266	-1.21539
Merged-chr2-84905656-2	chr2	84905581	84905731	+	TMSB10	9.46101	8.24572	-1.21529
Merged-chr6-26158125-2	chr6	26158050	26158200	+	HIST1H2BD	8.48751	7.27228	-1.21523
Merged-chr6-26575566-1	chr6	26575491	26575641	+	LOC105374988	4.85124	3.63697	-1.21426
Merged-chr3-15065310-2	chr3	15065235	15065385	-	MRPS25	7.679	6.46514	-1.21386
Merged-chr7-36390357-2	chr7	36390282	36390432	-	KIAA0895	5.67409	4.46032	-1.21377
Merged-chr8-17246981-2	chr8	17246906	17247057	+	VPS37A	5.45686	6.67048	1.21362
Merged-chr12-110501419-2	chr12	110501344	110501494	-	VPS29	5.81648	4.60682	-1.20966
Merged-chr2-27489998-2	chr2	27489923	27490073	+	IFT172	6.2901	5.08111	-1.20899
Merged-chr4-118278758-2	chr4	118278683	118278833	+	SNHG8	8.26432	7.0564	-1.20792
Merged-chr12-120231311-1	chr12	120231236	120231386	-	PXN	4.11627	2.90907	-1.2072
Merged-chr19-45079175-1	chr19	45079100	45079250	-	GEMIN7	4.11627	2.90907	-1.2072
Merged-chr16-81076647-2	chr16	81076567	81076727	-	C16orf46	4.36108	5.56808	1.207
Merged-chr16-88651053-2	chr16	88650978	88651128	-	CYBA	7.05195	5.84503	-1.20692
Merged-chr7-44123548-2	chr7	44123473	44123623	-	POLD2	5.6642	4.45748	-1.20673
Merged-chr5-177110917-1	chr5	177110842	177110992	-	FGFR4	3.52045	2.31449	-1.20596
Merged-chr5-177403671-1	chr5	177403596	177403746	-	PFN3	3.52045	2.31449	-1.20596
Merged-chr20-9069092-1	chr20	9069017	9069167	-	PLCB4	3.52045	2.31449	-1.20596
Merged-chr20-50730986-1	chr20	50730911	50731061	-	PARD6B	3.52045	2.31449	-1.20596
Merged-chr16-89658120-1	chr16	89658045	89658195	+	SPATA33	3.52045	2.31449	-1.20596
Merged-chr14-39433070-1	chr14	39432995	39433145	+	FBXO33	3.52045	2.31449	-1.20596
Merged-chr7-127694850-1	chr7	127694775	127694925	+	SND1	3.52045	2.31449	-1.20596
Merged-chr8-116657280-1	chr8	116657205	116657355	-	LOC105375713	3.52045	2.31449	-1.20596
Merged-chr8-80751367-1	chr8	80751292	80751442	+	ZNF704	3.52045	2.31449	-1.20596
Merged-chr22-37607326-2	chr22	37607250	37607403	+	GGA1	5.09387	3.88819	-1.20568
Merged-chr1-40691769-1	chr1	40691694	40691844	+	NFYC	1.87039	3.07584	1.20546
Merged-chr1-169886557-1	chr1	169886482	169886632	-	SCYL3	1.87039	3.07584	1.20546
Merged-chr1-233705411-1	chr1	233705336	233705486	+	MIR4427	1.87039	3.07584	1.20546
Merged-chr1-28553085-1	chr1	28553010	28553160	+	TRNAU1AP	1.87039	3.07584	1.20546
Merged-chr1-36150890-1	chr1	36150815	36150965	-	TRAPPC3	1.87039	3.07584	1.20546
Merged-chr1-94143577-1	chr1	94143502	94143652	-	ABCA4	1.87039	3.07584	1.20546
Merged-chr1-150926263-1	chr1	150926188	150926338	+	SETDB1	1.87039	3.07584	1.20546
Merged-chr1-169483776-1	chr1	169483701	169483851	+	SLC19A2	1.87039	3.07584	1.20546
Merged-chr1-227298685-1	chr1	227298610	227298760	+	CDC42BPA	1.87039	3.07584	1.20546
Merged-chr1-156571612-1	chr1	156571537	156571687	+	IQGAP3	1.87039	3.07584	1.20546
Merged-chr1-33182041-1	chr1	33181966	33182116	-	TRIM62	1.87039	3.07584	1.20546
Merged-chr8-127854401-1	chr8	127854326	127854476	+	MIR1204	1.87039	3.07584	1.20546
Merged-chr10-71860680-1	chr10	71860605	71860755	+	PSAP	1.87039	3.07584	1.20546
Merged-chr10-3467841-1	chr10	3467766	3467916	+	LINC02669	1.87039	3.07584	1.20546
Merged-chr1-161045252-1	chr1	161045177	161045327	+	USF1	1.87039	3.07584	1.20546
Merged-chr1-39800062-1	chr1	39799987	39800137	-	LOC101929536	1.87039	3.07584	1.20546
Merged-chr1-223706343-1	chr1	223706268	223706418	-	CAPN2	1.87039	3.07584	1.20546
Merged-chr16-30113537-1	chr16	30113462	30113612	-	GDPD3	1.87039	3.07584	1.20546
Merged-chr1-229221973-1	chr1	229221898	229222048	+	MIR4454	1.87039	3.07584	1.20546
Merged-chr1-109718087-1	chr1	109718012	109718162	+	GSTM5	1.87039	3.07584	1.20546
Merged-chr22-34236634-1	chr22	34236559	34236709	-	LARGE1	1.87039	3.07584	1.20546
Merged-chr1-179882768-1	chr1	179882693	179882843	+	TOR1AIP1	1.87039	3.07584	1.20546
Merged-chr1-6602869-1	chr1	6602794	6602944	-	KLHL21	1.87039	3.07584	1.20546
Merged-chr2-111659689-1	chr2	111659614	111659764	+	MIR4771-2	1.87039	3.07584	1.20546
Merged-chr1-230825585-1	chr1	230825510	230825660	+	C1orf198	1.87039	3.07584	1.20546
Merged-chr20-40655066-1	chr20	40654991	40655141	-	MAFB	1.87039	3.07584	1.20546
Merged-chr1-26234179-1	chr1	26234104	26234254	+	CEP85	1.87039	3.07584	1.20546
Merged-chr21-34797024-1	chr21	34796949	34797099	-	LINC01426	1.87039	3.07584	1.20546
Merged-chr7-29853217-1	chr7	29853142	29853292	-	WIPF3	1.87039	3.07584	1.20546
Merged-chr14-75559938-1	chr14	75559863	75560013	-	FLVCR2	1.87039	3.07584	1.20546
Merged-chr1-35808202-1	chr1	35808127	35808277	+	AGO4	1.87039	3.07584	1.20546
Merged-chr1-39883504-1	chr1	39883429	39883579	-	TRIT1	1.87039	3.07584	1.20546
Merged-chr1-43783964-1	chr1	43783889	43784039	+	MIR6079	1.87039	3.07584	1.20546
Merged-chr11-61949657-1	chr11	61949582	61949732	-	BEST1	1.87039	3.07584	1.20546
Merged-chr21-31355249-1	chr21	31355174	31355324	-	TIAM1	1.87039	3.07584	1.20546
Merged-chr1-241807046-1	chr1	241806971	241807121	-	EXO1	1.87039	3.07584	1.20546
Merged-chr1-212013933-1	chr1	212013858	212014008	+	DTL	1.87039	3.07584	1.20546
Merged-chr1-95117382-1	chr1	95117307	95117457	+	TLCD4	1.87039	3.07584	1.20546
Merged-chr1-164659957-1	chr1	164659882	164660032	-	PBX1	1.87039	3.07584	1.20546
Merged-chr1-93324885-1	chr1	93324810	93324960	-	CCDC18-AS1	1.87039	3.07584	1.20546
Merged-chr1-201507213-1	chr1	201507138	201507288	+	LOC107985246	1.87039	3.07584	1.20546
Merged-chr1-91886122-1	chr1	91886047	91886197	-	TGFBR3	1.87039	3.07584	1.20546
Merged-chr12-29782849-1	chr12	29782774	29782924	-	TMTC1	1.87039	3.07584	1.20546
Merged-chr16-27568241-1	chr16	27568166	27568316	-	KIAA0556	1.87039	3.07584	1.20546
Merged-chr13-52349078-1	chr13	52349003	52349153	-	LINC02333	1.87039	3.07584	1.20546
Merged-chr11-43830845-1	chr11	43830770	43830920	-	ALKBH3	1.87039	3.07584	1.20546
Merged-chr1-60573233-1	chr1	60573158	60573308	-	LINC01748	1.87039	3.07584	1.20546
Merged-chr1-16352606-1	chr1	16352531	16352681	+	FBXO42	1.87039	3.07584	1.20546
Merged-chr19-5720144-2	chr19	5720068	5720221	-	LONP1	7.00239	8.20626	1.20387
Merged-chr3-48088839-2	chr3	48088762	48088916	-	MAP4	4.26528	5.46884	1.20356
Merged-chr15-61752170-2	chr15	61752083	61752257	-	LINC02349	5.49411	4.29066	-1.20345
Merged-chr2-61764218-2	chr2	61764126	61764311	-	FAM161A	5.80745	4.60427	-1.20318
Merged-chr5-43067566-1	chr5	43067491	43067641	+	LOC648987	4.83458	3.63146	-1.20312
Merged-chr12-2877152-2	chr12	2877072	2877232	-	FOXM1	4.83458	3.63146	-1.20312
Merged-chr12-120292229-2	chr12	120292087	120292371	+	RNU4-2	6.55684	5.35384	-1.203
Merged-chr10-99430624-2	chr10	99430549	99430699	-	GOT1	4.8232	6.02521	1.20201
Merged-chr6-27303863-1	chr6	27303788	27303938	-	POM121L2	4.5191	3.31743	-1.20168
Merged-chr17-50708643-1	chr17	50708568	50708718	-	ANKRD40	5.65424	4.4546	-1.19964
Merged-chr11-69641156-2	chr11	69641081	69641231	+	CCND1	10.0001	8.80168	-1.19839
Merged-chr17-13017664-2	chr17	13017589	13017739	-	ELAC2	5.66832	6.86627	1.19795
Merged-chr17-64082418-1	chr17	64082343	64082493	+	ERN1	4.10824	5.30613	1.19789
Merged-chr7-23181917-2	chr7	23181828	23182006	-	NUP42	6.16761	4.97161	-1.196
Merged-chr10-12196225-2	chr10	12196150	12196300	+	CDC123	4.05177	5.24762	1.19586
Merged-chr16-29816863-1	chr16	29816788	29816938	+	PAGR1	5.483	4.28737	-1.19563
Merged-chr3-189316720-1	chr3	189316645	189316795	+	TPRG1-AS2	5.64421	4.4517	-1.19251
Merged-chr14-22598302-2	chr14	22598225	22598379	+	ABHD4	6.11814	7.3104	1.19226
Merged-chr17-8056875-2	chr17	8056790	8056960	+	ALOX15B	4.81772	3.62586	-1.19186
Merged-chr11-77191741-2	chr11	77191634	77191848	+	MYO7A	3.93156	5.12312	1.19156
Merged-chr4-184734096-2	chr4	184733987	184734205	-	CENPU	5.28894	4.09784	-1.1911
Merged-chr12-110468427-1	chr12	110468352	110468502	+	GPN3	4.09001	2.89905	-1.19096
Merged-chr14-37599390-1	chr14	37599315	37599465	-	TTC6	4.09001	2.89905	-1.19096
Merged-chr7-5419053-1	chr7	5418978	5419128	+	TNRC18	4.09001	2.89905	-1.19096
Merged-chr11-6440987-1	chr11	6440912	6441062	-	HPX	4.09001	2.89905	-1.19096
Merged-chr5-132227824-2	chr5	132227749	132227899	-	P4HA2	5.29246	6.48285	1.19039
Merged-chr16-89816650-1	chr16	89816575	89816725	-	FANCA	4.49859	3.31016	-1.18844
Merged-chr5-157143270-1	chr5	157143195	157143345	+	MED7	4.49859	3.31016	-1.18844
Merged-chr20-53623510-2	chr20	53623435	53623585	-	LOC105372672	3.80014	4.98708	1.18695
Merged-chr2-112056330-2	chr2	112056255	112056405	-	TMEM87B	6.53444	5.34805	-1.18639
Merged-chr9-86423128-2	chr9	86423053	86423203	-	TUT7	12.2943	13.4806	1.18634
Merged-chr6-26217348-2	chr6	26217273	26217423	+	HIST1H2AE	6.96375	5.77759	-1.18615
Merged-chr11-506339-1	chr11	506264	506414	-	RNH1	5.06508	3.87906	-1.18603
Merged-chr8-81112068-2	chr8	81111993	81112143	-	PAG1	5.06508	3.87906	-1.18603
Merged-chr4-102868814-2	chr4	102868739	102868889	-	UBE2D3	7.8571	6.67131	-1.18579
Merged-chr1-52927317-2	chr1	52927242	52927392	+	SCP2	4.4844	5.66998	1.18558
Merged-chr1-235367287-1	chr1	235367212	235367362	-	TBCE	2.13447	3.3196	1.18512
Merged-chr4-153684280-1	chr4	153684205	153684355	+	TLR2	2.13447	3.3196	1.18512
Merged-chr1-61076969-1	chr1	61076894	61077044	-	NFIA	2.13447	3.3196	1.18512
Merged-chr1-27391769-1	chr1	27391694	27391844	+	GPR3	2.13447	3.3196	1.18512
Merged-chr1-42463286-1	chr1	42463211	42463361	+	CCDC30	2.13447	3.3196	1.18512
Merged-chr1-229342504-1	chr1	229342429	229342579	-	CCSAP	2.13447	3.3196	1.18512
Merged-chr1-119140743-1	chr1	119140668	119140818	+	WARS2	2.13447	3.3196	1.18512
Merged-chr1-150604868-1	chr1	150604793	150604943	-	ENSA	2.13447	3.3196	1.18512
Merged-chr1-224183240-1	chr1	224183165	224183315	+	DEGS1	2.13447	3.3196	1.18512
Merged-chr1-113390486-1	chr1	113390411	113390561	+	MAGI3	2.13447	3.3196	1.18512
Merged-chr1-226405440-1	chr1	226405365	226405515	-	PARP1	2.13447	3.3196	1.18512
[truncated: 44,814 more rows]
